# Supplementary material for: Differential Transcriptomic Signatures of Small Airway Cell Cultures Derived from IPF and COVID-19-Induced Exacerbation of Interstitial Lung Disease
Source: Cells. 2023 Oct 21;12(20):2501. doi: 10.3390/cells12202501 (PMC10605205; doi:10.3390/cells12202501)
Supplement: Supplementary file 1 [file cells-12-02501-s001.zip]

Archive with 17 entries (16 files):
- cells-2614249-supplementary/
- cells-2614249-supplementary/Figure S1.pdf
- cells-2614249-supplementary/Figure S2.pdf
- cells-2614249-supplementary/Table S1.xlsx
- cells-2614249-supplementary/Table S10.pdf
- cells-2614249-supplementary/Table S11.csv
- cells-2614249-supplementary/Table S12.csv
- cells-2614249-supplementary/Table S13.xlsx
- cells-2614249-supplementary/Table S14.pdf
- cells-2614249-supplementary/Table S2.pdf
- cells-2614249-supplementary/Table S3.pdf
- cells-2614249-supplementary/Table S4.pdf
- cells-2614249-supplementary/Table S5.pdf
- cells-2614249-supplementary/Table S6.pdf
- cells-2614249-supplementary/Table S7.pdf
- cells-2614249-supplementary/Table S8.pdf
- cells-2614249-supplementary/Table S9.pdf
