# Supplementary material for: Differential Transcriptomic Signatures of Small Airway Cell Cultures Derived from IPF and COVID-19-Induced Exacerbation of Interstitial Lung Disease
Source: Cells. 2023 Oct 21;12(20):2501. doi: 10.3390/cells12202501 (PMC10605205; doi:10.3390/cells12202501)
Supplement: Supplementary file 1 [file cells-12-02501-s001.zip › cells-2614249-supplementary/Table S1.xlsx]

## Sheet: Sheet1
Supplementary Table S1. Summary of clinical data for all human samples used for RNA-sequencing, RT-PCR, and IHC (LUL = left upper lobe, RML = right middle lobe).
Sample Name	Sample ID	Group	Age	Gender	Sample Source	Experimental Protocol	Pathology Diagnosis	History of Smoking?	Tested Positive for COVID-19?	Month/Year of COVID Diagnosis	FVC % Predicted Prior to Procedure	FEV1 % Predicted Prior to Procedure	On Ventilation Pre-Transplant	On ECMO Pre-Transplant	In-hospital Tracheostomy Required Pre-transplant	Time From COVID-19 Infection to Transplant (Days)	Hospitalized Due to COVID-19 Infection?	Days Admitted Due to COVID-19 Infection
SR-21-123	NL1	Non-IPF	75	Male	Lobectomy	RNA-sequencing; RT-PCR	Healthy adjacent tissue	Yes- Former	No	N/A	63	62	N/A	N/A	N/A	N/A	N/A	N/A
SR-21-270	NL2		65	Male	Lobectomy	RNA-sequencing; RT-PCR	Healthy adjacent tissue	Yes- Former	No	N/A	81	58	N/A	N/A	N/A	N/A	N/A	N/A
SR-21-424	NL3		72	Female	Lobectomy	RNA-sequencing; RT-PCR	Healthy adjacent tissue	Yes- Former	No	N/A	74	77	N/A	N/A	N/A	N/A	N/A	N/A
AILN102	AILN102		N/A	N/A	Donor Lung	IHC	Not suitable for transplantation; donated for research purposes	Unknown	Unknown	Unknown	Unknown	Unknown	Unknown	Unknown	Unknown	N/A	N/A	N/A
AILS058	AILS058		N/A	N/A	Donor Lung	IHC	Not suitable for transplantation; donated for research purposes	Unknown	Unknown	Unknown	Unknown	Unknown	Unknown	Unknown	Unknown	N/A	N/A	N/A
AJEK269	AJEK269		N/A	N/A	Donor Lung	IHC	Not suitable for transplantation; donated for research purposes	Unknown	Unknown	Unknown	Unknown	Unknown	Unknown	Unknown	Unknown	N/A	N/A	N/A
IPF-116	IPF1	IPF	69	Male	Explant- LUL	RNA-sequencing; RT-PCR	End-stage fibrotic lung disease consistent with usual interstitial pneumonia, with changes of chronic venous hypertension.	Yes- Former	No	N/A	42	47	No	No	No	N/A	N/A	N/A
IPF-130	IPF2		64	Male	Explant- LUL	RNA-sequencing; RT-PCR	Usual interstitial pneumonia	No	No	N/A	31	37	No	No	No	N/A	N/A	N/A
IPF-146	IPF3		60	Male	Explant- LUL	RNA-sequencing; RT-PCR	Usual interstitial pneumonia	No	No	N/A	43	50	No	No	No	N/A	N/A	N/A
IPF-149	IPF-149		52	Male	Explant- RML	IHC	End-stage pulmonary fibrosis consistent with usual interstitial pneumonia.	No	No	N/A	48	51	No	No	No	N/A	N/A	N/A
IPF-162	IPF-162		57	Male	Explant- LUL	IHC	Usual interstitial pneumonia	No	No	N/A	N/A	N/A	Yes	Yes	No	N/A	N/A	N/A
IPF-188	IPF-188		67	Male	Explant- LUL	IHC	End-stage pulmonary fibrosis consistent with usual interstitial pneumonia	No	No	N/A	26	31	No	No	No	N/A	N/A	N/A
IPF-218	IPF-218		75	Male	Explant- LUL	IHC	Usual interstitial pneumonia	No	No	N/A	59	72	No	No	No	N/A	N/A	N/A
IPF-229	IPF-229		73	Male	Explant- RML	IHC	Usual interstitial pneumonia	Yes- Former	No	N/A	27	30	No	No	No	N/A	N/A	N/A
IPF-230	IPF-230		70	Male	Explant- LUL	IHC	Usual interstitial pneumonia	No	No	N/A	49	55	No	No	No	N/A	N/A	N/A
IPF-234	IPF-234		71	Male	Explant- LUL	IHC	Usual interstitial pneumonia	Yes- Former	No	N/A	65	67	No	No	No	N/A	N/A	N/A
COVID-126	COVID1	COVID-19 Excerbated ILD	64	Male	Explant- LUL	RNA-sequencing; RT-PCR	Usual interstitial pneumonia	Yes- Former	Yes	November 2020	49	55	No	No	No	181	Yes	10
COVID-134	COVID2		56	Male	Explant- LUL	RNA-sequencing; RT-PCR	Acute bronchopneumonia and organizing diffuse alveolar damage superimposed on usual interstitial pneumonia (acute exacerbation of UIP)	Yes- Former	Yes	May 2020	30	34	Yes	Yes	Yes	411	No	N/A
COVID-140	COVID3		58	Male	Explant- LUL	RNA-sequencing; RT-PCR	End-stage fibrotic lung disease, consistent with usual interstitial pneumonia.	Yes- Former	Yes	October 2020	53	61	No	No	No	274	Yes	21
COVID-126	COVID-126		64	Male	Explant- LUL	IHC	Usual interstitial pneumonia	Yes- Former	Yes	November 2020	49	55	No	No	No	181	Yes	10
COVID-134	COVID-134		56	Male	Explant- LUL	IHC	Acute bronchopneumonia and organizing diffuse alveolar damage superimposed on usual interstitial pneumonia (acute exacerbation of UIP)	Yes- Former	Yes	May 2020	30	34	Yes	Yes	Yes	411	No	N/A
COVID-140	COVID-140		58	Male	Explant- LUL	IHC	End-stage fibrotic lung disease, consistent with usual interstitial pneumonia.	Yes- Former	Yes	October 2020	53	61	No	No	No	274	Yes	21
COVID-223	COVID-223		56	Male	Explant- RML	IHC	Non-specific interstitial pneumonia	No	Yes	October 2021	29	36	No	No	No	213	Yes	35
