# Supplementary material for: Differential Transcriptomic Signatures of Small Airway Cell Cultures Derived from IPF and COVID-19-Induced Exacerbation of Interstitial Lung Disease
Source: Cells. 2023 Oct 21;12(20):2501. doi: 10.3390/cells12202501 (PMC10605205; doi:10.3390/cells12202501)
Supplement: Supplementary file 1 [file cells-12-02501-s001.zip › cells-2614249-supplementary/Table S11.csv]

Supplementary Figure S11. Reactome pathway results for the upregulated genes in the IPF vs. COVID dataset.
Pathway identifier	Pathway name	Entities Found	Entities Total	Entities Ratio	Entities pValue	Entities FDR	Reactions found	Reactions total	Reactions Ratio
R-HSA-69278	Cell Cycle, Mitotic	154	595	0.0390625	1.11E-16	5.45E-14	296	352	0.024603341
R-HSA-1640170	Cell Cycle	180	733	0.048122374	1.11E-16	5.45E-14	373	451	0.031523031
R-HSA-69620	Cell Cycle Checkpoints	84	279	0.018316702	1.11E-16	5.45E-14	39	56	0.003914168
R-HSA-909733	Interferon alpha/beta signaling	50	129	0.008469013	3.55E-15	1.31E-12	12	25	0.001747396
R-HSA-5617833	Cilium Assembly	65	209	0.013721113	8.33E-15	2.45E-12	41	50	0.003494793
R-HSA-68886	M Phase	92	415	0.027245273	7.48E-12	1.83E-09	63	91	0.006360523
R-HSA-68877	Mitotic Prometaphase	59	211	0.013852416	9.86E-12	2.07E-09	18	20	0.001397917
R-HSA-774815	Nucleosome assembly	27	53	0.003479517	2.22E-11	3.63E-09	4	4	2.80E-04
R-HSA-606279	Deposition of new CENPA-containing nucleosomes at the centromere	27	53	0.003479517	2.22E-11	3.63E-09	4	4	2.80E-04
R-HSA-5620924	Intraflagellar transport	27	56	0.003676471	7.39E-11	1.09E-08	9	12	8.39E-04
R-HSA-453279	Mitotic G1 phase and G1/S transition	50	174	0.011423319	1.50E-10	2.01E-08	86	101	0.007059481
R-HSA-69481	G2/M Checkpoints	46	153	0.010044643	1.98E-10	2.41E-08	24	24	0.001677501
R-HSA-913531	Interferon Signaling	72	322	0.021139706	1.03E-09	1.16E-07	47	79	0.005521773
R-HSA-2500257	Resolution of Sister Chromatid Cohesion	41	134	0.008797269	1.15E-09	1.20E-07	7	8	5.59E-04
R-HSA-73886	Chromosome Maintenance	41	135	0.00886292	1.41E-09	1.39E-07	36	38	0.002656042
R-HSA-141444	Amplification of signal from unattached kinetochores via a MAD2 inhibitory signal	33	94	0.006171218	1.86E-09	1.60E-07	4	4	2.80E-04
R-HSA-141424	Amplification of signal from the kinetochores	33	94	0.006171218	1.86E-09	1.60E-07	4	4	2.80E-04
R-HSA-69473	G2/M DNA damage checkpoint	30	80	0.005252101	2.31E-09	1.78E-07	12	12	8.39E-04
R-HSA-9648025	EML4 and NUDC in mitotic spindle formation	38	121	0.007943803	2.31E-09	1.78E-07	4	5	3.49E-04
R-HSA-156711	Polo-like kinase mediated events	16	23	0.001509979	3.73E-09	2.72E-07	15	15	0.001048438
R-HSA-69205	G1/S-Specific Transcription	21	43	0.002823004	7.30E-09	5.11E-07	28	28	0.001957084
R-HSA-69618	Mitotic Spindle Checkpoint	35	111	0.00728729	8.83E-09	5.92E-07	7	7	4.89E-04
R-HSA-69206	G1/S Transition	40	150	0.009847689	7.03E-08	4.50E-06	55	61	0.004263647
R-HSA-5693607	Processing of DNA double-strand break ends	29	89	0.005842962	8.19E-08	5.00E-06	16	17	0.00118823
R-HSA-5693567	HDR through Homologous Recombination (HRR) or Single Strand Annealing (SSA)	35	124	0.008140756	1.23E-07	7.07E-06	38	44	0.003075418
R-HSA-5693538	Homology Directed Repair	36	130	0.008534664	1.29E-07	7.07E-06	46	52	0.003634584
R-HSA-1538133	G0 and Early G1	18	38	0.002494748	1.31E-07	7.07E-06	27	27	0.001887188
R-HSA-1852241	Organelle biogenesis and maintenance	68	337	0.022124475	1.36E-07	7.09E-06	44	86	0.006011044
R-HSA-2555396	Mitotic Metaphase and Anaphase	55	250	0.016412815	1.58E-07	7.88E-06	15	33	0.002306563
R-HSA-912446	Meiotic recombination	22	57	0.003742122	1.85E-07	8.71E-06	7	9	6.29E-04
R-HSA-983189	Kinesins	24	68	0.004464286	2.59E-07	1.19E-05	13	14	9.79E-04
R-HSA-2299718	Condensation of Prophase Chromosomes	21	54	0.003545168	3.09E-07	1.35E-05	10	10	6.99E-04
R-HSA-68882	Mitotic Anaphase	54	249	0.016347164	3.14E-07	1.35E-05	14	32	0.002236667
R-HSA-5663220	RHO GTPases Activate Formins	38	149	0.009782038	4.32E-07	1.81E-05	4	27	0.001887188
R-HSA-2467813	Separation of Sister Chromatids	45	195	0.012801996	5.94E-07	2.37E-05	7	8	5.59E-04
R-HSA-5620912	Anchoring of the basal body to the plasma membrane	29	99	0.006499475	6.94E-07	2.71E-05	8	9	6.29E-04
R-HSA-69306	DNA Replication	40	168	0.011029412	1.17E-06	4.44E-05	48	58	0.00405396
R-HSA-9709603	Impaired BRCA2 binding to PALB2	13	24	0.00157563	1.67E-06	6.19E-05	1	1	6.99E-05
R-HSA-73728	RNA Polymerase I Promoter Opening	15	33	0.002166492	2.32E-06	8.35E-05	1	2	1.40E-04
R-HSA-9701193	Defective homologous recombination repair (HRR) due to PALB2 loss of function	13	25	0.001641282	2.59E-06	8.56E-05	2	2	1.40E-04
R-HSA-9704331	Defective HDR through Homologous Recombination Repair (HRR) due to PALB2 loss of BRCA1 binding function	13	25	0.001641282	2.59E-06	8.56E-05	1	1	6.99E-05
R-HSA-9701192	Defective homologous recombination repair (HRR) due to BRCA1 loss of function	13	25	0.001641282	2.59E-06	8.56E-05	1	1	6.99E-05
R-HSA-9704646	Defective HDR through Homologous Recombination Repair (HRR) due to PALB2 loss of BRCA2/RAD51/RAD51C binding function	13	25	0.001641282	2.59E-06	8.56E-05	1	1	6.99E-05
R-HSA-453274	Mitotic G2-G2/M phases	46	214	0.01404937	2.87E-06	9.20E-05	74	80	0.005591668
R-HSA-5693532	DNA Double-Strand Break Repair	39	169	0.011095063	3.25E-06	1.04E-04	94	113	0.007898232
R-HSA-68616	Assembly of the ORC complex at the origin of replication	16	39	0.002560399	3.92E-06	1.22E-04	5	11	7.69E-04
R-HSA-5334118	DNA methylation	15	35	0.002297794	4.66E-06	1.40E-04	7	7	4.89E-04
R-HSA-5693579	Homologous DNA Pairing and Strand Exchange	17	45	0.002954307	5.78E-06	1.73E-04	9	10	6.99E-04
R-HSA-9675136	Diseases of DNA Double-Strand Break Repair	16	41	0.002691702	7.25E-06	2.03E-04	9	9	6.29E-04
R-HSA-9701190	Defective homologous recombination repair (HRR) due to BRCA2 loss of function	16	41	0.002691702	7.25E-06	2.03E-04	4	4	2.80E-04
R-HSA-69002	DNA Replication Pre-Initiation	32	131	0.008600315	7.97E-06	2.23E-04	25	32	0.002236667
R-HSA-1362300	Transcription of E2F targets under negative control by p107 (RBL1) and p130 (RBL2) in complex with HDAC1	11	20	0.001313025	8.97E-06	2.42E-04	8	8	5.59E-04
R-HSA-5693616	Presynaptic phase of homologous DNA pairing and strand exchange	16	42	0.002757353	9.71E-06	2.62E-04	7	7	4.89E-04
R-HSA-157579	Telomere Maintenance	28	108	0.007090336	1.01E-05	2.62E-04	32	34	0.002376459
R-HSA-195258	RHO GTPase Effectors	60	325	0.02133666	1.07E-05	2.72E-04	29	113	0.007898232
R-HSA-69275	G2/M Transition	44	212	0.013918067	1.09E-05	2.72E-04	72	78	0.005451877
R-HSA-3214815	HDACs deacetylate histones	20	63	0.004136029	1.14E-05	2.86E-04	4	5	3.49E-04
R-HSA-212300	PRC2 methylates histones and DNA	16	43	0.002823004	1.29E-05	3.10E-04	4	4	2.80E-04
R-HSA-176187	Activation of ATR in response to replication stress	15	39	0.002560399	1.63E-05	3.91E-04	9	9	6.29E-04
R-HSA-9675135	Diseases of DNA repair	18	54	0.003545168	1.64E-05	3.91E-04	14	34	0.002376459
R-HSA-427359	SIRT1 negatively regulates rRNA expression	16	44	0.002888655	1.70E-05	3.91E-04	4	5	3.49E-04
R-HSA-9709570	Impaired BRCA2 binding to RAD51	14	35	0.002297794	2.03E-05	4.66E-04	1	1	6.99E-05
R-HSA-5693554	Resolution of D-loop Structures through Synthesis-Dependent Strand Annealing (SDSA)	13	31	0.002035189	2.45E-05	5.64E-04	1	1	6.99E-05
R-HSA-1500620	Meiosis	24	91	0.005974265	3.21E-05	7.07E-04	12	15	0.001048438
R-HSA-171306	Packaging Of Telomere Ends	13	33	0.002166492	4.60E-05	0.00101199	2	2	1.40E-04
R-HSA-110330	Recognition and association of DNA glycosylase with site containing an affected purine	14	38	0.002494748	4.86E-05	0.001020728	4	10	6.99E-04
R-HSA-2559586	DNA Damage/Telomere Stress Induced Senescence	20	70	0.004595588	4.88E-05	0.001025514	12	18	0.001258125
R-HSA-9710421	Defective pyroptosis	16	51	0.003348214	9.43E-05	0.001980356	2	3	2.10E-04
R-HSA-110328	Recognition and association of DNA glycosylase with site containing an affected pyrimidine	14	41	0.002691702	1.07E-04	0.002138531	2	21	0.001467813
R-HSA-3371568	Attenuation phase	15	47	0.003085609	1.28E-04	0.00256295	4	5	3.49E-04
R-HSA-427389	ERCC6 (CSB) and EHMT2 (G9a) positively regulate rRNA expression	15	47	0.003085609	1.28E-04	0.00256295	2	4	2.80E-04
R-HSA-5693568	Resolution of D-loop Structures through Holliday Junction Intermediates	13	37	0.002429097	1.41E-04	0.002683571	7	9	6.29E-04
R-HSA-9616222	Transcriptional regulation of granulopoiesis	19	70	0.004595588	1.42E-04	0.002705915	8	27	0.001887188
R-HSA-5625886	Activated PKN1 stimulates transcription of AR (androgen receptor) regulated genes KLK2 and KLK3	15	48	0.003151261	1.60E-04	0.003045485	8	11	7.69E-04
R-HSA-68875	Mitotic Prophase	29	134	0.008797269	1.63E-04	0.003103316	28	34	0.002376459
R-HSA-3371511	HSF1 activation	14	43	0.002823004	1.73E-04	0.003121218	4	7	4.89E-04
R-HSA-5693537	Resolution of D-Loop Structures	13	38	0.002494748	1.82E-04	0.003282311	8	10	6.99E-04
R-HSA-110331	Cleavage of the damaged purine	14	44	0.002888655	2.18E-04	0.003929445	4	9	6.29E-04
R-HSA-5250924	B-WICH complex positively regulates rRNA expression	17	61	0.004004727	2.31E-04	0.003966616	3	3	2.10E-04
R-HSA-5685938	HDR through Single Strand Annealing (SSA)	13	39	0.002560399	2.33E-04	0.003966616	4	6	4.19E-04
R-HSA-5693565	Recruitment and ATM-mediated phosphorylation of repair and signaling proteins at DNA double strand breaks	18	67	0.004398634	2.37E-04	0.004035231	37	39	0.002725938
R-HSA-5685942	HDR through Homologous Recombination (HRR)	19	73	0.004792542	2.39E-04	0.004065309	18	21	0.001467813
R-HSA-73927	Depurination	14	45	0.002954307	2.73E-04	0.004638725	8	19	0.001328021
R-HSA-1362277	Transcription of E2F targets under negative control by DREAM complex	10	25	0.001641282	2.97E-04	0.005051006	12	12	8.39E-04
R-HSA-68867	Assembly of the pre-replicative complex	25	113	0.007418592	3.24E-04	0.00518857	16	23	0.001607605
R-HSA-6811434	COPI-dependent Golgi-to-ER retrograde traffic	24	107	0.007024685	3.49E-04	0.005577555	2	11	7.69E-04
R-HSA-68962	Activation of the pre-replicative complex	12	36	0.002363445	3.99E-04	0.006386327	9	9	6.29E-04
R-HSA-9670095	Inhibition of DNA recombination at telomere	14	47	0.003085609	4.18E-04	0.006684177	4	4	2.80E-04
R-HSA-3214847	HATs acetylate histones	24	110	0.007221639	5.11E-04	0.008008239	13	15	0.001048438
R-HSA-69273	Cyclin A/B1/B2 associated events during G2/M transition	11	32	0.00210084	5.34E-04	0.008008239	22	25	0.001747396
R-HSA-73772	RNA Polymerase I Promoter Escape	16	60	0.003939076	5.54E-04	0.008309163	2	2	1.40E-04
R-HSA-1221632	Meiotic synapsis	16	61	0.004004727	6.58E-04	0.009873789	5	6	4.19E-04
R-HSA-110329	Cleavage of the damaged pyrimidine	14	50	0.003282563	7.55E-04	0.010874435	2	20	0.001397917
R-HSA-73928	Depyrimidination	14	50	0.003282563	7.55E-04	0.010874435	4	41	0.00286573
R-HSA-5693571	Nonhomologous End-Joining (NHEJ)	15	56	0.003676471	7.77E-04	0.010874435	4	13	9.09E-04
R-HSA-69478	G2/M DNA replication checkpoint	5	7	4.60E-04	8.21E-04	0.011489826	2	2	1.40E-04
R-HSA-5693606	DNA Double Strand Break Response	18	75	0.004923845	8.62E-04	0.012070276	44	48	0.003355001
R-HSA-2514853	Condensation of Prometaphase Chromosomes	7	15	9.85E-04	9.78E-04	0.013687658	4	4	2.80E-04
R-HSA-73894	DNA Repair	59	380	0.024947479	0.001055797	0.014781158	201	339	0.023694695
R-HSA-2559582	Senescence-Associated Secretory Phenotype (SASP)	20	90	0.005908613	0.001155492	0.016176882	9	22	0.001537709
R-HSA-3371571	HSF1-dependent transactivation	15	59	0.003873424	0.001291466	0.01808052	5	8	5.59E-04
R-HSA-201722	Formation of the beta-catenin:TCF transactivating complex	16	66	0.004332983	0.001467274	0.01907456	3	13	9.09E-04
R-HSA-176417	Phosphorylation of Emi1	5	8	5.25E-04	0.001473527	0.019155853	2	2	1.40E-04
R-HSA-8854518	AURKA Activation by TPX2	17	74	0.004858193	0.001857403	0.024146245	2	2	1.40E-04
R-HSA-1912408	Pre-NOTCH Transcription and Translation	19	88	0.005777311	0.002075525	0.026981829	9	28	0.001957084
R-HSA-1474165	Reproduction	27	144	0.009453782	0.002123111	0.027600447	16	43	0.003005522
R-HSA-2980767	Activation of NIMA Kinases NEK9, NEK6, NEK7	5	9	5.91E-04	0.002445861	0.031796199	4	4	2.80E-04
R-HSA-9645723	Diseases of programmed cell death	20	97	0.006368172	0.002703088	0.035140138	8	37	0.002586147
R-HSA-453276	Regulation of mitotic cell cycle	19	92	0.006039916	0.003339724	0.040076686	40	40	0.002795834
R-HSA-174143	APC/C-mediated degradation of cell cycle proteins	19	92	0.006039916	0.003339724	0.040076686	40	40	0.002795834
R-HSA-69242	S Phase	31	179	0.011751576	0.003401499	0.04081799	43	55	0.003844272
R-HSA-5250913	Positive epigenetic regulation of rRNA expression	17	79	0.00518645	0.003568293	0.042819516	5	7	4.89E-04
R-HSA-5625740	RHO GTPases activate PKNs	17	79	0.00518645	0.003568293	0.042819516	14	20	0.001397917
R-HSA-5578749	Transcriptional regulation by small RNAs	17	80	0.005252101	0.004032442	0.048389304	2	5	3.49E-04
R-HSA-1169410	Antiviral mechanism by IFN-stimulated genes	19	94	0.006171218	0.00418012	0.050161444	25	31	0.002166772
R-HSA-380270	Recruitment of mitotic centrosome proteins and complexes	17	81	0.005317752	0.004545134	0.054541607	3	3	2.10E-04
R-HSA-5689880	Ub-specific processing proteases	34	206	0.01352416	0.00462294	0.055475285	15	40	0.002795834
R-HSA-75035	Chk1/Chk2(Cds1) mediated inactivation of Cyclin B:Cdk1 complex	6	15	9.85E-04	0.004668984	0.056027813	5	5	3.49E-04
R-HSA-73929	Base-Excision Repair, AP Site Formation	14	62	0.004070378	0.00516366	0.056800262	14	64	0.004473335
R-HSA-977225	Amyloid fiber formation	18	89	0.005842962	0.005174621	0.056920832	7	33	0.002306563
R-HSA-8936459	RUNX1 regulates genes involved in megakaryocyte differentiation and platelet function	16	76	0.004989496	0.00562427	0.061866965	20	33	0.002306563
R-HSA-380287	Centrosome maturation	17	83	0.005449055	0.005730995	0.06304095	6	6	4.19E-04
R-HSA-380320	Recruitment of NuMA to mitotic centrosomes	19	97	0.006368172	0.005762508	0.063387592	2	2	1.40E-04
R-HSA-68911	G2 Phase	4	7	4.60E-04	0.005960091	0.065560996	2	2	1.40E-04
R-HSA-5689901	Metalloprotease DUBs	9	32	0.00210084	0.00605843	0.066642732	2	6	4.19E-04
R-HSA-69190	DNA strand elongation	10	38	0.002494748	0.00616933	0.06786263	13	15	0.001048438
R-HSA-380284	Loss of proteins required for interphase microtubule organization from the centrosome	15	71	0.004661239	0.006966052	0.071399482	3	3	2.10E-04
R-HSA-380259	Loss of Nlp from mitotic centrosomes	15	71	0.004661239	0.006966052	0.071399482	2	2	1.40E-04
R-HSA-73884	Base Excision Repair	19	99	0.006499475	0.007067319	0.071399482	20	107	0.007478857
R-HSA-2565942	Regulation of PLK1 Activity at G2/M Transition	18	92	0.006039916	0.007139948	0.071399482	11	12	8.39E-04
R-HSA-427413	NoRC negatively regulates rRNA expression	16	79	0.00518645	0.007953783	0.079537834	4	7	4.89E-04
R-HSA-176974	Unwinding of DNA	5	12	7.88E-04	0.008066113	0.080661133	3	4	2.80E-04
R-HSA-8953750	Transcriptional Regulation by E2F6	11	46	0.003019958	0.008290199	0.082901986	15	33	0.002306563
R-HSA-6804756	Regulation of TP53 Activity through Phosphorylation	18	95	0.00623687	0.009669742	0.096697421	7	26	0.001817292
R-HSA-180786	Extension of Telomeres	14	67	0.004398634	0.009742879	0.097428789	26	28	0.001957084
R-HSA-211000	Gene Silencing by RNA	21	119	0.0078125	0.011596927	0.115969266	7	40	0.002795834
R-HSA-8939236	RUNX1 regulates transcription of genes involved in differentiation of HSCs	19	105	0.006893382	0.012475361	0.124753611	7	15	0.001048438
R-HSA-2559580	Oxidative Stress Induced Senescence	20	113	0.007418592	0.013130349	0.125311968	15	40	0.002795834
R-HSA-1912422	Pre-NOTCH Expression and Processing	20	113	0.007418592	0.013130349	0.125311968	10	38	0.002656042
R-HSA-73854	RNA Polymerase I Promoter Clearance	16	84	0.005514706	0.013491772	0.125311968	7	10	6.99E-04
R-HSA-176814	Activation of APC/C and APC/C:Cdc20 mediated degradation of mitotic proteins	15	77	0.005055147	0.013676392	0.125311968	15	15	0.001048438
R-HSA-8869496	TFAP2A acts as a transcriptional repressor during retinoic acid induced cell differentiation	4	9	5.91E-04	0.013923552	0.125311968	4	7	4.89E-04
R-HSA-170145	Phosphorylation of proteins involved in the G2/M transition by Cyclin A:Cdc2 complexes	3	5	3.28E-04	0.014790337	0.13311303	2	2	1.40E-04
R-HSA-5620922	BBSome-mediated cargo-targeting to cilium	7	25	0.001641282	0.014887318	0.133985864	5	5	3.49E-04
R-HSA-73864	RNA Polymerase I Transcription	16	86	0.005646008	0.016406241	0.147656171	10	14	9.79E-04
R-HSA-6791312	TP53 Regulates Transcription of Cell Cycle Genes	13	65	0.004267332	0.017126517	0.154138649	11	42	0.002935626
R-HSA-6804116	TP53 Regulates Transcription of Genes Involved in G1 Cell Cycle Arrest	6	20	0.001313025	0.017300033	0.155700297	6	17	0.00118823
R-HSA-69239	Synthesis of DNA	22	132	0.008665966	0.017835588	0.160520293	24	27	0.001887188
R-HSA-9699150	Defective DNA double strand break response due to BARD1 loss of function	2	2	1.31E-04	0.017877239	0.160895147	1	1	6.99E-05
R-HSA-9663199	Defective DNA double strand break response due to BRCA1 loss of function	2	2	1.31E-04	0.017877239	0.160895147	1	1	6.99E-05
R-HSA-8856688	Golgi-to-ER retrograde transport	24	148	0.009716387	0.018473999	0.166265992	4	18	0.001258125
R-HSA-8983711	OAS antiviral response	5	15	9.85E-04	0.01930623	0.173756068	9	15	0.001048438
R-HSA-1296052	Ca2+ activated K+ channels	4	10	6.57E-04	0.019630957	0.176678611	1	3	2.10E-04
R-HSA-5250941	Negative epigenetic regulation of rRNA expression	16	88	0.005777311	0.019784009	0.178056083	8	12	8.39E-04
R-HSA-6804114	TP53 Regulates Transcription of Genes Involved in G2 Cell Cycle Arrest	6	21	0.001378676	0.021344584	0.192101258	3	11	7.69E-04
R-HSA-2995383	Initiation of Nuclear Envelope (NE) Reformation	7	27	0.001772584	0.021557394	0.194016546	4	7	4.89E-04
R-HSA-1169408	ISG15 antiviral mechanism	15	83	0.005449055	0.024572957	0.196583654	16	16	0.001118334
R-HSA-176409	APC/C:Cdc20 mediated degradation of mitotic proteins	14	76	0.004989496	0.025392721	0.203141771	13	13	9.09E-04
R-HSA-877300	Interferon gamma signaling	27	177	0.011620273	0.025823016	0.206584129	10	23	0.001607605
R-HSA-5656169	Termination of translesion DNA synthesis	8	35	0.002297794	0.028096616	0.224772929	9	9	6.29E-04
R-HSA-5688426	Deubiquitination	40	289	0.018973214	0.032013592	0.256108738	25	77	0.005381981
R-HSA-9013508	NOTCH3 Intracellular Domain Regulates Transcription	8	36	0.002363445	0.032332794	0.258662353	10	22	0.001537709
R-HSA-110314	Recognition of DNA damage by PCNA-containing replication complex	7	30	0.001969538	0.035051942	0.280415533	6	6	4.19E-04
R-HSA-2559583	Cellular Senescence	29	199	0.013064601	0.035574234	0.28459387	37	90	0.006290627
R-HSA-418457	cGMP effects	5	18	0.001181723	0.03776406	0.302112476	2	4	2.80E-04
R-HSA-9675126	Diseases of mitotic cell cycle	8	38	0.002494748	0.042066272	0.336530173	4	5	3.49E-04
R-HSA-983231	Factors involved in megakaryocyte development and platelet production	28	194	0.012736345	0.042281729	0.338253834	17	43	0.003005522
R-HSA-140342	Apoptosis induced DNA fragmentation	4	13	8.53E-04	0.044466543	0.355732343	6	12	8.39E-04
R-HSA-6783310	Fanconi Anemia Pathway	10	53	0.003479517	0.046464331	0.371714648	11	15	0.001048438
R-HSA-176408	Regulation of APC/C activators between G1/S and early anaphase	14	83	0.005449055	0.046780195	0.374241558	14	14	9.79E-04
R-HSA-179409	APC-Cdc20 mediated degradation of Nek2A	6	26	0.001706933	0.051021055	0.408168436	3	3	2.10E-04
R-HSA-5617472	Activation of anterior HOX genes in hindbrain development during early embryogenesis	18	116	0.007615546	0.05243795	0.419503601	31	43	0.003005522
R-HSA-5619507	Activation of HOX genes during differentiation	18	116	0.007615546	0.05243795	0.419503601	31	43	0.003005522
R-HSA-176412	Phosphorylation of the APC/C	5	20	0.001313025	0.054545368	0.436362944	2	2	1.40E-04
R-HSA-6796648	TP53 Regulates Transcription of DNA Repair Genes	14	86	0.005646008	0.058979204	0.439023469	5	17	0.00118823
R-HSA-844615	The AIM2 inflammasome	2	4	2.63E-04	0.062717638	0.439023469	4	4	2.80E-04
R-HSA-9818749	Regulation of NFE2L2 gene expression	2	4	2.63E-04	0.062717638	0.439023469	3	3	2.10E-04
R-HSA-68881	Mitotic Metaphase/Anaphase Transition	2	4	2.63E-04	0.062717638	0.439023469	1	1	6.99E-05
R-HSA-141405	Inhibition of the proteolytic activity of APC/C required for the onset of anaphase by mitotic spindle checkpoint components	5	21	0.001378676	0.06431737	0.45022159	3	3	2.10E-04
R-HSA-141430	Inactivation of APC/C via direct inhibition of the APC/C complex	5	21	0.001378676	0.06431737	0.45022159	2	2	1.40E-04
R-HSA-113507	E2F-enabled inhibition of pre-replication complex formation	3	9	5.91E-04	0.064447627	0.451133391	1	1	6.99E-05
R-HSA-174417	Telomere C-strand (Lagging Strand) Synthesis	9	49	0.003216912	0.064823605	0.453765235	18	18	0.001258125
R-HSA-392154	Nitric oxide stimulates guanylate cyclase	7	35	0.002297794	0.06808107	0.476567489	5	7	4.89E-04
R-HSA-73893	DNA Damage Bypass	10	57	0.003742122	0.068198156	0.477387089	31	34	0.002376459
R-HSA-5620920	Cargo trafficking to the periciliary membrane	10	57	0.003742122	0.068198156	0.477387089	22	27	0.001887188
R-HSA-69202	Cyclin E associated events during G1/S transition	14	88	0.005777311	0.068212195	0.477485363	15	20	0.001397917
R-HSA-3371453	Regulation of HSF1-mediated heat shock response	17	113	0.007418592	0.072286008	0.506002053	8	14	9.79E-04
R-HSA-9687139	Aberrant regulation of mitotic cell cycle due to RB1 defects	7	36	0.002363445	0.076360027	0.515046969	2	3	2.10E-04
R-HSA-179419	APC:Cdc20 mediated degradation of cell cycle proteins prior to satisfation of the cell cycle checkpoint	12	74	0.004858193	0.077673242	0.515046969	6	6	4.19E-04
R-HSA-69656	Cyclin A:Cdk2-associated events at S phase entry	14	90	0.005908613	0.078354124	0.515046969	14	19	0.001328021
R-HSA-69091	Polymerase switching	4	16	0.00105042	0.081162788	0.515046969	4	4	2.80E-04
R-HSA-69109	Leading Strand Synthesis	4	16	0.00105042	0.081162788	0.515046969	4	4	2.80E-04
R-HSA-8852276	The role of GTSE1 in G2/M progression after G2 checkpoint	13	83	0.005449055	0.083941368	0.515046969	10	10	6.99E-04
R-HSA-5610787	Hedgehog 'off' state	18	124	0.008140756	0.085025754	0.515046969	11	32	0.002236667
R-HSA-936440	Negative regulators of DDX58/IFIH1 signaling	7	37	0.002429097	0.085201892	0.515046969	10	13	9.09E-04
R-HSA-3214858	RMTs methylate histone arginines	9	52	0.003413866	0.085841162	0.515046969	16	22	0.001537709
R-HSA-69236	G1 Phase	9	52	0.003413866	0.085841162	0.515046969	8	17	0.00118823
R-HSA-69231	Cyclin D associated events in G1	9	52	0.003413866	0.085841162	0.515046969	8	17	0.00118823
R-HSA-5651801	PCNA-Dependent Long Patch Base Excision Repair	5	23	0.001509979	0.086593269	0.519559614	6	6	4.19E-04
R-HSA-9661069	Defective binding of RB1 mutants to E2F1,(E2F2, E2F3)	4	17	0.001116071	0.095905655	0.575433931	1	1	6.99E-05
R-HSA-162658	Golgi Cisternae Pericentriolar Stack Reorganization	4	17	0.001116071	0.095905655	0.575433931	4	6	4.19E-04
R-HSA-9659787	Aberrant regulation of mitotic G1/S transition in cancer due to RB1 defects	4	17	0.001116071	0.095905655	0.575433931	1	2	1.40E-04
R-HSA-9636003	NEIL3-mediated resolution of ICLs	1	1	6.57E-05	0.096163014	0.576978084	2	2	1.40E-04
R-HSA-9629232	Defective Base Excision Repair Associated with NEIL3	1	1	6.57E-05	0.096163014	0.576978084	1	1	6.99E-05
R-HSA-174411	Polymerase switching on the C-strand of the telomere	6	31	0.002035189	0.097838388	0.587030326	6	6	4.19E-04
R-HSA-3371556	Cellular response to heat stress	19	135	0.00886292	0.097904612	0.587427669	17	29	0.00202698
R-HSA-174048	APC/C:Cdc20 mediated degradation of Cyclin B	5	24	0.00157563	0.099059047	0.594354282	3	3	2.10E-04
R-HSA-113510	E2F mediated regulation of DNA replication	5	24	0.00157563	0.099059047	0.594354282	3	4	2.80E-04
R-HSA-69052	Switching of origins to a post-replicative state	14	94	0.006171218	0.101422316	0.608533894	9	10	6.99E-04
R-HSA-9012852	Signaling by NOTCH3	10	63	0.004136029	0.111255147	0.667530881	13	37	0.002586147
R-HSA-2995410	Nuclear Envelope (NE) Reassembly	13	88	0.005777311	0.11623319	0.697399141	7	24	0.001677501
R-HSA-110313	Translesion synthesis by Y family DNA polymerases bypasses lesions on DNA template	8	48	0.003151261	0.118137383	0.708824298	25	28	0.001957084
R-HSA-2465910	MASTL Facilitates Mitotic Progression	3	12	7.88E-04	0.123327839	0.739967031	3	4	2.80E-04
R-HSA-69186	Lagging Strand Synthesis	5	26	0.001706933	0.12649485	0.758969102	10	11	7.69E-04
R-HSA-9013695	NOTCH4 Intracellular Domain Regulates Transcription	5	26	0.001706933	0.12649485	0.758969102	3	9	6.29E-04
R-HSA-68949	Orc1 removal from chromatin	11	73	0.004792542	0.127193706	0.763162238	4	4	2.80E-04
R-HSA-174184	Cdc20:Phospho-APC/C mediated degradation of Cyclin A	11	73	0.004792542	0.127193706	0.763162238	3	3	2.10E-04
R-HSA-2980766	Nuclear Envelope Breakdown	10	65	0.004267332	0.128394247	0.77036548	10	13	9.09E-04
R-HSA-194315	Signaling by Rho GTPases	81	708	0.046481092	0.140686812	0.844120874	75	203	0.014188859
R-HSA-5696397	Gap-filling DNA repair synthesis and ligation in GG-NER	5	27	0.001772584	0.141385179	0.848311072	2	2	1.40E-04
R-HSA-157118	Signaling by NOTCH	32	258	0.016938025	0.1430392	0.858047585	46	154	0.010763962
R-HSA-8866654	E3 ubiquitin ligases ubiquitinate target proteins	9	60	0.003939076	0.159267514	0.858047585	2	16	0.001118334
R-HSA-5626467	RHO GTPases activate IQGAPs	6	36	0.002363445	0.161164909	0.858047585	5	5	3.49E-04
R-HSA-8864260	Transcriptional regulation by the AP-2 (TFAP2) family of transcription factors	8	52	0.003413866	0.161253621	0.858047585	10	44	0.003075418
R-HSA-2132295	MHC class II antigen presentation	18	137	0.008994223	0.161373868	0.858047585	6	26	0.001817292
R-HSA-9006821	Alternative Lengthening of Telomeres (ALT)	1	2	1.31E-04	0.183084126	0.858047585	2	2	1.40E-04
R-HSA-9670621	Defective Inhibition of DNA Recombination at Telomere	1	2	1.31E-04	0.183084126	0.858047585	2	2	1.40E-04
R-HSA-9673013	Diseases of Telomere Maintenance	1	2	1.31E-04	0.183084126	0.858047585	2	2	1.40E-04
R-HSA-5632927	Defective Mismatch Repair Associated With MSH3	1	2	1.31E-04	0.183084126	0.858047585	1	1	6.99E-05
R-HSA-9670613	Defective Inhibition of DNA Recombination at Telomere Due to DAXX Mutations	1	2	1.31E-04	0.183084126	0.858047585	1	1	6.99E-05
R-HSA-9763198	Impaired BRCA2 binding to SEM1 (DSS1)	1	2	1.31E-04	0.183084126	0.858047585	1	1	6.99E-05
R-HSA-5632968	Defective Mismatch Repair Associated With MSH6	1	2	1.31E-04	0.183084126	0.858047585	1	1	6.99E-05
R-HSA-9709275	Impaired BRCA2 translocation to the nucleus	1	2	1.31E-04	0.183084126	0.858047585	1	1	6.99E-05
R-HSA-9670615	Defective Inhibition of DNA Recombination at Telomere Due to ATRX Mutations	1	2	1.31E-04	0.183084126	0.858047585	1	1	6.99E-05
R-HSA-169131	Inhibition of PKR	1	2	1.31E-04	0.183084126	0.858047585	1	2	1.40E-04
R-HSA-176407	Conversion from APC/C:Cdc20 to APC/C:Cdh1 in late anaphase	4	22	0.001444328	0.185328504	0.858047585	3	3	2.10E-04
R-HSA-5358606	Mismatch repair (MMR) directed by MSH2:MSH3 (MutSbeta)	4	22	0.001444328	0.185328504	0.858047585	8	9	6.29E-04
R-HSA-5358565	Mismatch repair (MMR) directed by MSH2:MSH6 (MutSalpha)	4	22	0.001444328	0.185328504	0.858047585	8	10	6.99E-04
R-HSA-190840	Microtubule-dependent trafficking of connexons from Golgi to the plasma membrane	4	22	0.001444328	0.185328504	0.858047585	1	2	1.40E-04
R-HSA-9716542	Signaling by Rho GTPases, Miro GTPases and RHOBTB3	81	724	0.047531513	0.189712085	0.858047585	75	212	0.014817921
R-HSA-5358351	Signaling by Hedgehog	21	168	0.011029412	0.192348068	0.858047585	19	82	0.00573146
R-HSA-5340588	Signaling by RNF43 mutants	2	8	5.25E-04	0.194364933	0.858047585	1	1	6.99E-05
R-HSA-8935964	RUNX1 regulates expression of components of tight junctions	2	8	5.25E-04	0.194364933	0.858047585	2	6	4.19E-04
R-HSA-180689	APOBEC3G mediated resistance to HIV-1 infection	3	15	9.85E-04	0.195257253	0.858047585	3	3	2.10E-04
R-HSA-68884	Mitotic Telophase/Cytokinesis	3	15	9.85E-04	0.195257253	0.858047585	2	4	2.80E-04
R-HSA-8955332	Carboxyterminal post-translational modifications of tubulin	8	55	0.003610819	0.197737608	0.858047585	6	6	4.19E-04
R-HSA-9646399	Aggrephagy	7	47	0.003085609	0.202236928	0.858047585	13	15	0.001048438
R-HSA-9609690	HCMV Early Events	26	215	0.014115021	0.204564665	0.858047585	8	12	8.39E-04
R-HSA-5358508	Mismatch Repair	4	23	0.001509979	0.205725545	0.858047585	15	17	0.00118823
R-HSA-4419969	Depolymerization of the Nuclear Lamina	4	23	0.001509979	0.205725545	0.858047585	3	6	4.19E-04
R-HSA-190872	Transport of connexons to the plasma membrane	4	23	0.001509979	0.205725545	0.858047585	1	3	2.10E-04
R-HSA-174178	APC/C:Cdh1 mediated degradation of Cdc20 and other APC/C:Cdh1 targeted proteins in late mitosis/early G1	10	74	0.004858193	0.221070367	0.858047585	6	6	4.19E-04
R-HSA-8852135	Protein ubiquitination	11	83	0.005449055	0.224306522	0.858047585	4	32	0.002236667
R-HSA-110373	Resolution of AP sites via the multiple-nucleotide patch replacement pathway	5	32	0.00210084	0.225555829	0.858047585	6	19	0.001328021
R-HSA-190861	Gap junction assembly	6	41	0.002691702	0.237772212	0.858047585	4	16	0.001118334
R-HSA-5685939	HDR through MMEJ (alt-NHEJ)	3	17	0.001116071	0.247692742	0.858047585	8	8	5.59E-04
R-HSA-2559584	Formation of Senescence-Associated Heterochromatin Foci (SAHF)	3	17	0.001116071	0.247692742	0.858047585	1	2	1.40E-04
R-HSA-3301854	Nuclear Pore Complex (NPC) Disassembly	6	42	0.002757353	0.254283567	0.858047585	2	2	1.40E-04
R-HSA-5632928	Defective Mismatch Repair Associated With MSH2	1	3	1.97E-04	0.261651022	0.858047585	2	2	1.40E-04
R-HSA-3359475	Defective MMAA causes MMA, cblA type	1	3	1.97E-04	0.261651022	0.858047585	1	1	6.99E-05
R-HSA-8942233	Intestinal infectious diseases	1	3	1.97E-04	0.261651022	0.858047585	1	1	6.99E-05
R-HSA-5619052	Defective SLC9A9 causes autism 16 (AUTS16)	1	3	1.97E-04	0.261651022	0.858047585	1	1	6.99E-05
R-HSA-975574	Reactions specific to the hybrid N-glycan synthesis pathway	1	3	1.97E-04	0.261651022	0.858047585	1	1	6.99E-05
R-HSA-5619109	Defective SLC6A2 causes orthostatic intolerance (OI)	1	3	1.97E-04	0.261651022	0.858047585	1	1	6.99E-05
R-HSA-5619083	Defective SLC35A3 causes arthrogryposis, mental retardation, and seizures (AMRS)	1	3	1.97E-04	0.261651022	0.858047585	1	1	6.99E-05
R-HSA-4085023	Defective GFPT1 causes CMSTA1	1	3	1.97E-04	0.261651022	0.858047585	1	1	6.99E-05
R-HSA-5619035	Defective SLC17A5 causes Salla disease (SD) and ISSD	1	3	1.97E-04	0.261651022	0.858047585	1	1	6.99E-05
R-HSA-5678420	Defective ABCC9 causes CMD10, ATFB12 and Cantu syndrome	1	3	1.97E-04	0.261651022	0.858047585	1	1	6.99E-05
R-HSA-5624958	ARL13B-mediated ciliary trafficking of INPP5E	1	3	1.97E-04	0.261651022	0.858047585	2	4	2.80E-04
R-HSA-352238	Breakdown of the nuclear lamina	1	3	1.97E-04	0.261651022	0.858047585	1	3	2.10E-04
R-HSA-171319	Telomere Extension By Telomerase	5	34	0.002232143	0.262691628	0.858047585	8	10	6.99E-04
R-HSA-212165	Epigenetic regulation of gene expression	21	178	0.011685924	0.268043822	0.858047585	45	64	0.004473335
R-HSA-8949275	RUNX3 Regulates Immune Response and Cell Migration	2	10	6.57E-04	0.268299849	0.858047585	2	5	3.49E-04
R-HSA-69166	Removal of the Flap Intermediate	3	18	0.001181723	0.274672248	0.858047585	4	4	2.80E-04
R-HSA-9013106	RHOC GTPase cycle	10	79	0.00518645	0.281453532	0.858047585	3	6	4.19E-04
R-HSA-210745	Regulation of gene expression in beta cells	5	35	0.002297794	0.281762415	0.858047585	4	12	8.39E-04
R-HSA-1280215	Cytokine Signaling in Immune system	111	1039	0.06821166	0.287271922	0.858047585	213	745	0.052072412
R-HSA-5689603	UCH proteinases	12	98	0.006433824	0.292421682	0.858047585	5	11	7.69E-04
R-HSA-187577	SCF(Skp2)-mediated degradation of p27/p21	8	62	0.004070378	0.293508309	0.858047585	5	7	4.89E-04
R-HSA-6811442	Intra-Golgi and retrograde Golgi-to-ER traffic	25	219	0.014377626	0.297845888	0.858047585	5	48	0.003355001
R-HSA-69183	Processive synthesis on the lagging strand	3	19	0.001247374	0.301926656	0.858047585	6	7	4.89E-04
R-HSA-110312	Translesion synthesis by REV1	3	19	0.001247374	0.301926656	0.858047585	4	5	3.49E-04
R-HSA-419408	Lysosphingolipid and LPA receptors	3	19	0.001247374	0.301926656	0.858047585	2	5	3.49E-04
R-HSA-8939242	RUNX1 regulates transcription of genes involved in differentiation of keratinocytes	2	11	7.22E-04	0.305425348	0.858047585	4	8	5.59E-04
R-HSA-425986	Sodium/Proton exchangers	2	11	7.22E-04	0.305425348	0.858047585	2	4	2.80E-04
R-HSA-1462054	Alpha-defensins	2	11	7.22E-04	0.305425348	0.858047585	4	12	8.39E-04
R-HSA-75153	Apoptotic execution phase	7	54	0.003545168	0.307471505	0.858047585	36	57	0.003984064
R-HSA-69615	G1/S DNA Damage Checkpoints	9	72	0.004726891	0.307765763	0.858047585	9	26	0.001817292
R-HSA-6803205	TP53 regulates transcription of several additional cell death genes whose specific roles in p53-dependent apoptosis remain uncertain	4	28	0.001838235	0.314905789	0.858047585	4	19	0.001328021
R-HSA-5656121	Translesion synthesis by POLI	3	20	0.001313025	0.329297902	0.858047585	3	3	2.10E-04
R-HSA-9687136	Aberrant regulation of mitotic exit in cancer due to RB1 defects	3	20	0.001313025	0.329297902	0.858047585	1	1	6.99E-05
R-HSA-5635838	Activation of SMO	3	20	0.001313025	0.329297902	0.858047585	3	9	6.29E-04
R-HSA-9665230	Drug resistance in ERBB2 KD mutants	1	4	2.63E-04	0.332666177	0.858047585	8	8	5.59E-04
R-HSA-9652282	Drug-mediated inhibition of ERBB2 signaling	1	4	2.63E-04	0.332666177	0.858047585	3	3	2.10E-04
R-HSA-2206308	MPS IV - Morquio syndrome B	1	4	2.63E-04	0.332666177	0.858047585	2	2	1.40E-04
R-HSA-9014843	Interleukin-33 signaling	1	4	2.63E-04	0.332666177	0.858047585	2	2	1.40E-04
R-HSA-9665245	Resistance of ERBB2 KD mutants to tesevatinib	1	4	2.63E-04	0.332666177	0.858047585	1	1	6.99E-05
R-HSA-9759785	Diseases of propionyl-CoA catabolism	1	4	2.63E-04	0.332666177	0.858047585	1	1	6.99E-05
R-HSA-9665246	Resistance of ERBB2 KD mutants to neratinib	1	4	2.63E-04	0.332666177	0.858047585	1	1	6.99E-05
R-HSA-9665233	Resistance of ERBB2 KD mutants to trastuzumab	1	4	2.63E-04	0.332666177	0.858047585	1	1	6.99E-05
R-HSA-9665244	Resistance of ERBB2 KD mutants to sapitinib	1	4	2.63E-04	0.332666177	0.858047585	1	1	6.99E-05
R-HSA-3359478	Defective MUT causes MMAM	1	4	2.63E-04	0.332666177	0.858047585	1	1	6.99E-05
R-HSA-9665737	Drug resistance in ERBB2 TMD/JMD mutants	1	4	2.63E-04	0.332666177	0.858047585	1	1	6.99E-05
R-HSA-9665249	Resistance of ERBB2 KD mutants to afatinib	1	4	2.63E-04	0.332666177	0.858047585	1	1	6.99E-05
R-HSA-9665251	Resistance of ERBB2 KD mutants to lapatinib	1	4	2.63E-04	0.332666177	0.858047585	1	1	6.99E-05
R-HSA-9665247	Resistance of ERBB2 KD mutants to osimertinib	1	4	2.63E-04	0.332666177	0.858047585	1	1	6.99E-05
R-HSA-9665250	Resistance of ERBB2 KD mutants to AEE788	1	4	2.63E-04	0.332666177	0.858047585	1	1	6.99E-05
R-HSA-9759774	Diseases of mitochondrial beta oxidation	1	4	2.63E-04	0.332666177	0.858047585	1	1	6.99E-05
R-HSA-211736	Stimulation of the cell death response by PAK-2p34	1	4	2.63E-04	0.332666177	0.858047585	1	4	2.80E-04
R-HSA-211935	Fatty acids	4	29	0.001903887	0.337519349	0.858047585	4	4	2.80E-04
R-HSA-264870	Caspase-mediated cleavage of cytoskeletal proteins	2	12	7.88E-04	0.34218133	0.858047585	7	10	6.99E-04
R-HSA-2025928	Calcineurin activates NFAT	2	12	7.88E-04	0.34218133	0.858047585	2	3	2.10E-04
R-HSA-5655862	Translesion synthesis by POLK	3	21	0.001378676	0.356641885	0.858047585	3	3	2.10E-04
R-HSA-430039	mRNA decay by 5' to 3' exoribonuclease	3	21	0.001378676	0.356641885	0.858047585	3	3	2.10E-04
R-HSA-918233	TRAF3-dependent IRF activation pathway	3	21	0.001378676	0.356641885	0.858047585	8	11	7.69E-04
R-HSA-9609736	Assembly and cell surface presentation of NMDA receptors	6	49	0.003216912	0.375963006	0.858047585	10	23	0.001607605
R-HSA-2468052	Establishment of Sister Chromatid Cohesion	2	13	8.53E-04	0.378295668	0.858047585	4	4	2.80E-04
R-HSA-68952	DNA replication initiation	2	13	8.53E-04	0.378295668	0.858047585	2	2	1.40E-04
R-HSA-390471	Association of TriC/CCT with target proteins during biosynthesis	5	40	0.00262605	0.379792719	0.858047585	1	2	1.40E-04
R-HSA-9018519	Estrogen-dependent gene expression	17	153	0.010044643	0.381220223	0.858047585	15	66	0.004613126
R-HSA-3214842	HDMs demethylate histones	4	31	0.002035189	0.382833626	0.858047585	17	17	0.00118823
R-HSA-5601884	PIWI-interacting RNA (piRNA) biogenesis	4	31	0.002035189	0.382833626	0.858047585	5	15	0.001048438
R-HSA-4641263	Regulation of FZD by ubiquitination	3	22	0.001444328	0.383828575	0.858047585	6	6	4.19E-04
R-HSA-174437	Removal of the Flap Intermediate from the C-strand	3	22	0.001444328	0.383828575	0.858047585	4	4	2.80E-04
R-HSA-5679001	Defective ABCC2 causes DJS	1	5	3.28E-04	0.396855028	0.858047585	1	1	6.99E-05
R-HSA-5423599	Diseases of Mismatch Repair (MMR)	1	5	3.28E-04	0.396855028	0.858047585	4	6	4.19E-04
R-HSA-844623	The IPAF inflammasome	1	5	3.28E-04	0.396855028	0.858047585	1	2	1.40E-04
R-HSA-8981607	Intracellular oxygen transport	1	5	3.28E-04	0.396855028	0.858047585	2	6	4.19E-04
R-HSA-5696400	Dual Incision in GG-NER	5	41	0.002691702	0.399547928	0.858047585	3	3	2.10E-04
R-HSA-9735869	SARS-CoV-1 modulates host translation machinery	5	41	0.002691702	0.399547928	0.858047585	1	3	2.10E-04
R-HSA-9610379	HCMV Late Events	19	175	0.011488971	0.408880173	0.858047585	3	19	0.001328021
R-HSA-2142670	Synthesis of epoxy (EET) and dihydroxyeicosatrienoic acids (DHET)	3	23	0.001509979	0.410741844	0.858047585	3	3	2.10E-04
R-HSA-9613829	Chaperone Mediated Autophagy	3	23	0.001509979	0.410741844	0.858047585	15	19	0.001328021
R-HSA-933543	NF-kB activation through FADD/RIP-1 pathway mediated by caspase-8 and -10	2	14	9.19E-04	0.413551927	0.858047585	5	5	3.49E-04
R-HSA-174414	Processive synthesis on the C-strand of the telomere	4	33	0.002166492	0.427768837	0.858047585	7	7	4.89E-04
R-HSA-190828	Gap junction trafficking	6	52	0.003413866	0.429175993	0.858047585	4	20	0.001397917
R-HSA-110320	Translesion Synthesis by POLH	3	24	0.00157563	0.43727909	0.858047585	6	8	5.59E-04
R-HSA-449836	Other interleukin signaling	3	24	0.00157563	0.43727909	0.858047585	3	17	0.00118823
R-HSA-5633007	Regulation of TP53 Activity	19	178	0.011685924	0.4374078	0.858047585	10	98	0.006849794
R-HSA-1236977	Endosomal/Vacuolar pathway	2	15	9.85E-04	0.447781177	0.858047585	4	4	2.80E-04
R-HSA-113501	Inhibition of replication initiation of damaged DNA by RB1/E2F1	2	15	9.85E-04	0.447781177	0.858047585	2	3	2.10E-04
R-HSA-111461	Cytochrome c-mediated apoptotic response	2	15	9.85E-04	0.447781177	0.858047585	2	12	8.39E-04
R-HSA-9619483	Activation of AMPK downstream of NMDARs	4	34	0.002232143	0.449928888	0.858047585	1	3	2.10E-04
R-HSA-9013694	Signaling by NOTCH4	10	92	0.006039916	0.452366065	0.858047585	6	20	0.001397917
R-HSA-9818025	NFE2L2 regulating TCA cycle genes	1	6	3.94E-04	0.454873365	0.858047585	4	4	2.80E-04
R-HSA-69200	Phosphorylation of proteins involved in G1/S transition by active Cyclin E:Cdk2 complexes	1	6	3.94E-04	0.454873365	0.858047585	1	1	6.99E-05
R-HSA-1296025	ATP sensitive Potassium channels	1	6	3.94E-04	0.454873365	0.858047585	1	2	1.40E-04
R-HSA-111448	Activation of NOXA and translocation to mitochondria	1	6	3.94E-04	0.454873365	0.858047585	2	5	3.49E-04
R-HSA-5626978	TNFR1-mediated ceramide production	1	6	3.94E-04	0.454873365	0.858047585	1	3	2.10E-04
R-HSA-205025	NADE modulates death signalling	1	6	3.94E-04	0.454873365	0.858047585	1	3	2.10E-04
R-HSA-9707587	Regulation of HMOX1 expression and activity	1	6	3.94E-04	0.454873365	0.858047585	1	4	2.80E-04
R-HSA-3700989	Transcriptional Regulation by TP53	50	484	0.03177521	0.458273114	0.858047585	36	259	0.018103026
R-HSA-5633008	TP53 Regulates Transcription of Cell Death Genes	9	83	0.005449055	0.462084812	0.858047585	10	68	0.004752918
R-HSA-389977	Post-chaperonin tubulin folding pathway	3	25	0.001641282	0.463350691	0.858047585	9	9	6.29E-04
R-HSA-69610	p53-Independent DNA Damage Response	6	54	0.003545168	0.464277544	0.858047585	4	4	2.80E-04
R-HSA-69613	p53-Independent G1/S DNA damage checkpoint	6	54	0.003545168	0.464277544	0.858047585	4	4	2.80E-04
R-HSA-69601	Ubiquitin Mediated Degradation of Phosphorylated Cdc25A	6	54	0.003545168	0.464277544	0.858047585	4	4	2.80E-04
R-HSA-72695	Formation of the ternary complex, and subsequently, the 43S complex	6	54	0.003545168	0.464277544	0.858047585	1	3	2.10E-04
R-HSA-3000484	Scavenging by Class F Receptors	2	16	0.00105042	0.480854873	0.858047585	2	2	1.40E-04
R-HSA-437239	Recycling pathway of L1	6	55	0.003610819	0.481621898	0.858047585	3	14	9.79E-04
R-HSA-69017	CDK-mediated phosphorylation and removal of Cdc6	8	75	0.004923845	0.487653036	0.858047585	3	4	2.80E-04
R-HSA-9008059	Interleukin-37 signaling	4	36	0.002363445	0.493351524	0.858047585	8	14	9.79E-04
R-HSA-168276	NS1 Mediated Effects on Host Pathways	5	46	0.003019958	0.496431377	0.858047585	3	6	4.19E-04
R-HSA-4839726	Chromatin organization	26	254	0.01667542	0.501452451	0.858047585	72	85	0.005941148
R-HSA-3247509	Chromatin modifying enzymes	26	254	0.01667542	0.501452451	0.858047585	72	85	0.005941148
R-HSA-3371497	HSP90 chaperone cycle for steroid hormone receptors (SHR) in the presence of ligand	8	76	0.004989496	0.502352829	0.858047585	22	22	0.001537709
R-HSA-201681	TCF dependent signaling in response to WNT	22	215	0.014115021	0.506410843	0.858047585	23	71	0.004962606
R-HSA-203754	NOSIP mediated eNOS trafficking	1	7	4.60E-04	0.507314016	0.858047585	2	2	1.40E-04
R-HSA-5624138	Trafficking of myristoylated proteins to the cilium	1	7	4.60E-04	0.507314016	0.858047585	6	8	5.59E-04
R-HSA-111464	SMAC(DIABLO)-mediated dissociation of IAP:caspase complexes	1	7	4.60E-04	0.507314016	0.858047585	1	3	2.10E-04
R-HSA-429593	Inositol transporters	1	7	4.60E-04	0.507314016	0.858047585	1	3	2.10E-04
R-HSA-111463	SMAC (DIABLO) binds to IAPs	1	7	4.60E-04	0.507314016	0.858047585	1	4	2.80E-04
R-HSA-3134963	DEx/H-box helicases activate type I IFN and inflammatory cytokines production	1	7	4.60E-04	0.507314016	0.858047585	1	5	3.49E-04
R-HSA-1059683	Interleukin-6 signaling	2	17	0.001116071	0.512678652	0.858047585	6	20	0.001397917
R-HSA-9683610	Maturation of nucleoprotein	2	17	0.001116071	0.512678652	0.858047585	1	9	6.29E-04
R-HSA-983168	Antigen processing: Ubiquitination & Proteasome degradation	32	315	0.020680147	0.513381516	0.858047585	7	9	6.29E-04
R-HSA-189085	Digestion of dietary carbohydrate	3	27	0.001772584	0.513799362	0.858047585	2	13	9.09E-04
R-HSA-9013405	RHOD GTPase cycle	6	57	0.003742122	0.515758793	0.858047585	3	9	6.29E-04
R-HSA-157858	Gap junction trafficking and regulation	6	57	0.003742122	0.515758793	0.858047585	4	24	0.001677501
R-HSA-174154	APC/C:Cdc20 mediated degradation of Securin	7	68	0.004464286	0.531799077	0.858047585	3	3	2.10E-04
R-HSA-73933	Resolution of Abasic Sites (AP sites)	5	48	0.003151261	0.53357774	0.858047585	6	43	0.003005522
R-HSA-111465	Apoptotic cleavage of cellular proteins	4	38	0.002494748	0.535264785	0.858047585	29	38	0.002656042
R-HSA-912694	Regulation of IFNA/IFNB signaling	3	28	0.001838235	0.538055829	0.858047585	2	5	3.49E-04
R-HSA-71384	Ethanol oxidation	3	28	0.001838235	0.538055829	0.858047585	1	8	5.59E-04
R-HSA-8878171	Transcriptional regulation by RUNX1	26	259	0.017003676	0.541297761	0.858047585	37	132	0.009226253
R-HSA-205043	NRIF signals cell death from the nucleus	2	18	0.001181723	0.54318696	0.858047585	7	7	4.89E-04
R-HSA-5607763	CLEC7A (Dectin-1) induces NFAT activation	2	18	0.001181723	0.54318696	0.858047585	2	6	4.19E-04
R-HSA-417957	P2Y receptors	2	18	0.001181723	0.54318696	0.858047585	2	13	9.09E-04
R-HSA-193681	Ceramide signalling	1	8	5.25E-04	0.554712886	0.858047585	2	2	1.40E-04
R-HSA-4341670	Defective NEU1 causes sialidosis	1	8	5.25E-04	0.554712886	0.858047585	1	1	6.99E-05
R-HSA-5688849	Defective CSF2RB causes SMDP5	1	8	5.25E-04	0.554712886	0.858047585	1	1	6.99E-05
R-HSA-5688890	Defective CSF2RA causes SMDP4	1	8	5.25E-04	0.554712886	0.858047585	1	1	6.99E-05
R-HSA-8937144	Aryl hydrocarbon receptor signalling	1	8	5.25E-04	0.554712886	0.858047585	3	5	3.49E-04
R-HSA-167826	The fatty acid cycling model	1	8	5.25E-04	0.554712886	0.858047585	3	6	4.19E-04
R-HSA-389397	Orexin and neuropeptides FF and QRFP bind to their respective receptors	1	8	5.25E-04	0.554712886	0.858047585	2	4	2.80E-04
R-HSA-444821	Relaxin receptors	1	8	5.25E-04	0.554712886	0.858047585	2	4	2.80E-04
R-HSA-9017802	Noncanonical activation of NOTCH3	1	8	5.25E-04	0.554712886	0.858047585	1	2	1.40E-04
R-HSA-5638302	Signaling by Overexpressed Wild-Type EGFR in Cancer	1	8	5.25E-04	0.554712886	0.858047585	1	2	1.40E-04
R-HSA-111459	Activation of caspases through apoptosome-mediated cleavage	1	8	5.25E-04	0.554712886	0.858047585	1	2	1.40E-04
R-HSA-5638303	Inhibition of Signaling by Overexpressed EGFR	1	8	5.25E-04	0.554712886	0.858047585	1	2	1.40E-04
R-HSA-68689	CDC6 association with the ORC:origin complex	1	8	5.25E-04	0.554712886	0.858047585	1	2	1.40E-04
R-HSA-75094	Formation of the Editosome	1	8	5.25E-04	0.554712886	0.858047585	1	2	1.40E-04
R-HSA-9025106	Biosynthesis of DPAn-6 SPMs	1	8	5.25E-04	0.554712886	0.858047585	1	3	2.10E-04
R-HSA-111469	SMAC, XIAP-regulated apoptotic response	1	8	5.25E-04	0.554712886	0.858047585	3	10	6.99E-04
R-HSA-5632681	Ligand-receptor interactions	1	8	5.25E-04	0.554712886	0.858047585	1	4	2.80E-04
R-HSA-9667769	Acetylcholine inhibits contraction of outer hair cells	1	8	5.25E-04	0.554712886	0.858047585	1	4	2.80E-04
R-HSA-9605308	Diseases of Base Excision Repair	1	8	5.25E-04	0.554712886	0.858047585	1	19	0.001328021
R-HSA-9013424	RHOV GTPase cycle	4	39	0.002560399	0.555557811	0.858047585	1	2	1.40E-04
R-HSA-9733709	Cardiogenesis	4	39	0.002560399	0.555557811	0.858047585	7	27	0.001887188
R-HSA-9668328	Sealing of the nuclear envelope (NE) by ESCRT-III	4	39	0.002560399	0.555557811	0.858047585	1	7	4.89E-04
R-HSA-69563	p53-Dependent G1 DNA Damage Response	7	70	0.004595588	0.562093831	0.858047585	5	22	0.001537709
R-HSA-69580	p53-Dependent G1/S DNA damage checkpoint	7	70	0.004595588	0.562093831	0.858047585	5	22	0.001537709
R-HSA-4615885	SUMOylation of DNA replication proteins	5	50	0.003282563	0.569430297	0.858047585	4	8	5.59E-04
R-HSA-174430	Telomere C-strand synthesis initiation	2	19	0.001247374	0.572338386	0.858047585	4	4	2.80E-04
R-HSA-399954	Sema3A PAK dependent Axon repulsion	2	19	0.001247374	0.572338386	0.858047585	5	6	4.19E-04
R-HSA-975577	N-Glycan antennae elongation	2	19	0.001247374	0.572338386	0.858047585	2	6	4.19E-04
R-HSA-389960	Formation of tubulin folding intermediates by CCT/TriC	3	30	0.001969538	0.584407676	0.858047585	2	2	1.40E-04
R-HSA-6783589	Interleukin-6 family signaling	3	30	0.001969538	0.584407676	0.858047585	9	34	0.002376459
R-HSA-8862803	Deregulated CDK5 triggers multiple neurodegenerative pathways in Alzheimer's disease models	3	30	0.001969538	0.584407676	0.858047585	4	22	0.001537709
R-HSA-8863678	Neurodegenerative Diseases	3	30	0.001969538	0.584407676	0.858047585	4	22	0.001537709
R-HSA-8980692	RHOA GTPase cycle	15	154	0.010110294	0.592217531	0.858047585	4	6	4.19E-04
R-HSA-72649	Translation initiation complex formation	6	62	0.004070378	0.596806446	0.858047585	2	2	1.40E-04
R-HSA-9754678	SARS-CoV-2 modulates host translation machinery	6	62	0.004070378	0.596806446	0.858047585	2	6	4.19E-04
R-HSA-447043	Neurofascin interactions	1	9	5.91E-04	0.59755442	0.858047585	7	7	4.89E-04
R-HSA-177539	Autointegration results in viral DNA circles	1	9	5.91E-04	0.59755442	0.858047585	2	2	1.40E-04
R-HSA-350864	Regulation of thyroid hormone activity	1	9	5.91E-04	0.59755442	0.858047585	1	2	1.40E-04
R-HSA-391906	Leukotriene receptors	1	9	5.91E-04	0.59755442	0.858047585	2	5	3.49E-04
R-HSA-175567	Integration of viral DNA into host genomic DNA	1	9	5.91E-04	0.59755442	0.858047585	1	3	2.10E-04
R-HSA-433137	Sodium-coupled sulphate, di- and tri-carboxylate transporters	1	9	5.91E-04	0.59755442	0.858047585	1	5	3.49E-04
R-HSA-8866423	VLDL assembly	1	9	5.91E-04	0.59755442	0.858047585	1	5	3.49E-04
R-HSA-936964	Activation of IRF3, IRF7 mediated by TBK1, IKBKE	2	20	0.001313025	0.600111632	0.858047585	9	9	6.29E-04
R-HSA-5083625	Defective GALNT3 causes HFTC	2	20	0.001313025	0.600111632	0.858047585	1	1	6.99E-05
R-HSA-9758274	Regulation of NF-kappa B signaling	2	20	0.001313025	0.600111632	0.858047585	4	11	7.69E-04
R-HSA-6803207	TP53 Regulates Transcription of Caspase Activators and Caspases	2	20	0.001313025	0.600111632	0.858047585	2	17	0.00118823
R-HSA-1266695	Interleukin-7 signaling	3	31	0.002035189	0.606439961	0.858047585	6	26	0.001817292
R-HSA-2559585	Oncogene Induced Senescence	4	42	0.002757353	0.613431511	0.858047585	3	19	0.001328021
R-HSA-168928	DDX58/IFIH1-mediated induction of interferon-alpha/beta	10	105	0.006893382	0.61703289	0.858047585	44	53	0.00370448
R-HSA-9609646	HCMV Infection	26	270	0.01772584	0.625317225	0.858047585	11	31	0.002166772
R-HSA-72702	Ribosomal scanning and start codon recognition	6	64	0.004201681	0.627122508	0.858047585	2	2	1.40E-04
R-HSA-9696273	RND1 GTPase cycle	4	43	0.002823004	0.631649503	0.858047585	1	2	1.40E-04
R-HSA-6804757	Regulation of TP53 Degradation	4	43	0.002823004	0.631649503	0.858047585	2	30	0.002096876
R-HSA-9013026	RHOB GTPase cycle	7	75	0.004923845	0.633585593	0.858047585	3	6	4.19E-04
R-HSA-5368286	Mitochondrial translation initiation	9	96	0.006302521	0.633752072	0.858047585	3	4	2.80E-04
R-HSA-390466	Chaperonin-mediated protein folding	9	96	0.006302521	0.633752072	0.858047585	12	19	0.001328021
R-HSA-167590	Nef Mediated CD4 Down-regulation	1	10	6.57E-04	0.636276543	0.858047585	5	5	3.49E-04
R-HSA-203641	NOSTRIN mediated eNOS trafficking	1	10	6.57E-04	0.636276543	0.858047585	4	4	2.80E-04
R-HSA-2562578	TRIF-mediated programmed cell death	1	10	6.57E-04	0.636276543	0.858047585	3	3	2.10E-04
R-HSA-5576890	Phase 3 - rapid repolarisation	1	10	6.57E-04	0.636276543	0.858047585	3	4	2.80E-04
R-HSA-72200	mRNA Editing: C to U Conversion	1	10	6.57E-04	0.636276543	0.858047585	2	3	2.10E-04
R-HSA-1369007	Mitochondrial ABC transporters	1	10	6.57E-04	0.636276543	0.858047585	1	2	1.40E-04
R-HSA-162791	Attachment of GPI anchor to uPAR	1	10	6.57E-04	0.636276543	0.858047585	1	2	1.40E-04
R-HSA-139915	Activation of PUMA and translocation to mitochondria	1	10	6.57E-04	0.636276543	0.858047585	2	5	3.49E-04
R-HSA-8964041	LDL remodeling	1	10	6.57E-04	0.636276543	0.858047585	1	3	2.10E-04
R-HSA-9686347	Microbial modulation of RIPK1-mediated regulated necrosis	1	10	6.57E-04	0.636276543	0.858047585	2	9	6.29E-04
R-HSA-5336415	Uptake and function of diphtheria toxin	1	10	6.57E-04	0.636276543	0.858047585	1	5	3.49E-04
R-HSA-1296071	Potassium Channels	10	107	0.007024685	0.640135666	0.858047585	6	20	0.001397917
R-HSA-445095	Interaction between L1 and Ankyrins	3	33	0.002166492	0.648117539	0.858047585	4	4	2.80E-04
R-HSA-9734009	Defective Intrinsic Pathway for Apoptosis	3	33	0.002166492	0.648117539	0.858047585	4	24	0.001677501
R-HSA-6803204	TP53 Regulates Transcription of Genes Involved in Cytochrome C Release	3	33	0.002166492	0.648117539	0.858047585	4	25	0.001747396
R-HSA-9696270	RND2 GTPase cycle	4	44	0.002888655	0.64930526	0.858047585	2	2	1.40E-04
R-HSA-1296072	Voltage gated Potassium channels	4	44	0.002888655	0.64930526	0.858047585	1	1	6.99E-05
R-HSA-5689896	Ovarian tumor domain proteases	4	44	0.002888655	0.64930526	0.858047585	3	14	9.79E-04
R-HSA-164938	Nef-mediates down modulation of cell surface receptors by recruiting them to clathrin adapters	2	22	0.001444328	0.651518556	0.858047585	9	15	0.001048438
R-HSA-2022857	Keratan sulfate degradation	2	22	0.001444328	0.651518556	0.858047585	1	7	4.89E-04
R-HSA-400511	Synthesis, secretion, and inactivation of Glucose-dependent Insulinotropic Polypeptide (GIP)	2	22	0.001444328	0.651518556	0.858047585	1	7	4.89E-04
R-HSA-9827857	Specification of primordial germ cells	2	22	0.001444328	0.651518556	0.858047585	2	19	0.001328021
R-HSA-174113	SCF-beta-TrCP mediated degradation of Emi1	5	55	0.003610819	0.652288305	0.858047585	3	3	2.10E-04
R-HSA-6782210	Gap-filling DNA repair synthesis and ligation in TC-NER	6	66	0.004332983	0.65607638	0.858047585	2	2	1.40E-04
R-HSA-72662	Activation of the mRNA upon binding of the cap-binding complex and eIFs, and subsequent binding to 43S	6	66	0.004332983	0.65607638	0.858047585	2	6	4.19E-04
R-HSA-180585	Vif-mediated degradation of APOBEC3G	5	56	0.003676471	0.667581759	0.858047585	4	4	2.80E-04
R-HSA-186712	Regulation of beta-cell development	6	67	0.004398634	0.670019596	0.858047585	5	26	0.001817292
R-HSA-351906	Apoptotic cleavage of cell adhesion proteins	1	11	7.22E-04	0.671275123	0.858047585	10	10	6.99E-04
R-HSA-444257	RSK activation	1	11	7.22E-04	0.671275123	0.858047585	4	4	2.80E-04
R-HSA-164940	Nef mediated downregulation of MHC class I complex cell surface expression	1	11	7.22E-04	0.671275123	0.858047585	4	4	2.80E-04
R-HSA-212718	EGFR interacts with phospholipase C-gamma	1	11	7.22E-04	0.671275123	0.858047585	3	3	2.10E-04
R-HSA-167827	The proton buffering model	1	11	7.22E-04	0.671275123	0.858047585	1	1	6.99E-05
R-HSA-444473	Formyl peptide receptors bind formyl peptides and many other ligands	1	11	7.22E-04	0.671275123	0.858047585	2	3	2.10E-04
R-HSA-193634	Axonal growth inhibition (RHOA activation)	1	11	7.22E-04	0.671275123	0.858047585	3	6	4.19E-04
R-HSA-9012546	Interleukin-18 signaling	1	11	7.22E-04	0.671275123	0.858047585	2	4	2.80E-04
R-HSA-73843	5-Phosphoribose 1-diphosphate biosynthesis	1	11	7.22E-04	0.671275123	0.858047585	1	2	1.40E-04
R-HSA-8985947	Interleukin-9 signaling	1	11	7.22E-04	0.671275123	0.858047585	6	13	9.09E-04
R-HSA-419812	Calcitonin-like ligand receptors	1	11	7.22E-04	0.671275123	0.858047585	2	8	5.59E-04
R-HSA-8866904	Negative regulation of activity of TFAP2 (AP-2) family transcription factors	1	11	7.22E-04	0.671275123	0.858047585	1	6	4.19E-04
R-HSA-9637628	Modulation by Mtb of host immune system	1	11	7.22E-04	0.671275123	0.858047585	1	6	4.19E-04
R-HSA-164378	PKA activation in glucagon signalling	2	23	0.001509979	0.675181225	0.858047585	2	2	1.40E-04
R-HSA-163615	PKA activation	2	23	0.001509979	0.675181225	0.858047585	3	4	2.80E-04
R-HSA-1839117	Signaling by cytosolic FGFR1 fusion mutants	2	23	0.001509979	0.675181225	0.858047585	7	14	9.79E-04
R-HSA-111471	Apoptotic factor-mediated response	2	23	0.001509979	0.675181225	0.858047585	5	28	0.001957084
R-HSA-5625900	RHO GTPases activate CIT	2	23	0.001509979	0.675181225	0.858047585	1	6	4.19E-04
R-HSA-418038	Nucleotide-like (purinergic) receptors	2	23	0.001509979	0.675181225	0.858047585	2	15	0.001048438
R-HSA-2122947	NOTCH1 Intracellular Domain Regulates Transcription	5	57	0.003742122	0.682427514	0.858047585	12	18	0.001258125
R-HSA-9035034	RHOF GTPase cycle	4	46	0.003019958	0.682893824	0.858047585	2	3	2.10E-04
R-HSA-6806003	Regulation of TP53 Expression and Degradation	4	46	0.003019958	0.682893824	0.858047585	2	35	0.002446355
R-HSA-6782135	Dual incision in TC-NER	6	68	0.004464286	0.683597872	0.858047585	7	7	4.89E-04
R-HSA-2894858	Signaling by NOTCH1 HD+PEST Domain Mutants in Cancer	6	68	0.004464286	0.683597872	0.858047585	13	21	0.001467813
R-HSA-2894862	Constitutive Signaling by NOTCH1 HD+PEST Domain Mutants	6	68	0.004464286	0.683597872	0.858047585	13	21	0.001467813
R-HSA-2644606	Constitutive Signaling by NOTCH1 PEST Domain Mutants	6	68	0.004464286	0.683597872	0.858047585	13	21	0.001467813
R-HSA-2644602	Signaling by NOTCH1 PEST Domain Mutants in Cancer	6	68	0.004464286	0.683597872	0.858047585	13	21	0.001467813
R-HSA-2644603	Signaling by NOTCH1 in Cancer	6	68	0.004464286	0.683597872	0.858047585	13	39	0.002725938
R-HSA-9793380	Formation of paraxial mesoderm	7	79	0.00518645	0.685684759	0.858047585	13	29	0.00202698
R-HSA-9818027	NFE2L2 regulating anti-oxidant/detoxification enzymes	3	35	0.002297794	0.686555646	0.858047585	22	24	0.001677501
R-HSA-1237044	Erythrocytes take up carbon dioxide and release oxygen	2	24	0.00157563	0.697518915	0.858047585	3	8	5.59E-04
R-HSA-1480926	O2/CO2 exchange in erythrocytes	2	24	0.00157563	0.697518915	0.858047585	4	14	9.79E-04
R-HSA-1834941	STING mediated induction of host immune responses	2	24	0.00157563	0.697518915	0.858047585	3	19	0.001328021
R-HSA-9694631	Maturation of nucleoprotein	2	24	0.00157563	0.697518915	0.858047585	1	14	9.79E-04
R-HSA-5368287	Mitochondrial translation	9	102	0.006696429	0.702066341	0.858047585	13	17	0.00118823
R-HSA-391251	Protein folding	9	102	0.006696429	0.702066341	0.858047585	21	28	0.001957084
R-HSA-448706	Interleukin-1 processing	1	12	7.88E-04	0.702908007	0.858047585	4	5	3.49E-04
R-HSA-418889	Caspase activation via Dependence Receptors in the absence of ligand	1	12	7.88E-04	0.702908007	0.858047585	4	8	5.59E-04
R-HSA-450341	Activation of the AP-1 family of transcription factors	1	12	7.88E-04	0.702908007	0.858047585	2	5	3.49E-04
R-HSA-9020958	Interleukin-21 signaling	1	12	7.88E-04	0.702908007	0.858047585	2	5	3.49E-04
R-HSA-193697	p75NTR regulates axonogenesis	1	12	7.88E-04	0.702908007	0.858047585	3	8	5.59E-04
R-HSA-8866907	Activation of the TFAP2 (AP-2) family of transcription factors	1	12	7.88E-04	0.702908007	0.858047585	1	4	2.80E-04
R-HSA-75072	mRNA Editing	1	12	7.88E-04	0.702908007	0.858047585	2	9	6.29E-04
R-HSA-9013700	NOTCH4 Activation and Transmission of Signal to the Nucleus	1	12	7.88E-04	0.702908007	0.858047585	1	5	3.49E-04
R-HSA-193692	Regulated proteolysis of p75NTR	1	12	7.88E-04	0.702908007	0.858047585	1	5	3.49E-04
R-HSA-3108214	SUMOylation of DNA damage response and repair proteins	7	81	0.005317752	0.70987892	0.858047585	9	24	0.001677501
R-HSA-9013409	RHOJ GTPase cycle	5	59	0.003873424	0.71075764	0.858047585	2	3	2.10E-04
R-HSA-9013404	RAC2 GTPase cycle	8	92	0.006039916	0.710970998	0.858047585	4	10	6.99E-04
R-HSA-3214841	PKMTs methylate histone lysines	4	48	0.003151261	0.714155848	0.858047585	20	22	0.001537709
R-HSA-391903	Eicosanoid ligand-binding receptors	2	25	0.001641282	0.718567468	0.858047585	4	15	0.001048438
R-HSA-389958	Cooperation of Prefoldin and TriC/CCT in actin and tubulin folding	3	37	0.002429097	0.72175996	0.858047585	4	6	4.19E-04
R-HSA-9692916	SARS-CoV-1 activates/modulates innate immune responses	5	60	0.003939076	0.724237433	0.858047585	5	30	0.002096876
R-HSA-173107	Binding and entry of HIV virion	1	13	8.53E-04	0.731498674	0.858047585	8	8	5.59E-04
R-HSA-1300642	Sperm Motility And Taxes	1	13	8.53E-04	0.731498674	0.858047585	2	4	2.80E-04
R-HSA-164843	2-LTR circle formation	1	13	8.53E-04	0.731498674	0.858047585	1	3	2.10E-04
R-HSA-9020956	Interleukin-27 signaling	1	13	8.53E-04	0.731498674	0.858047585	5	20	0.001397917
R-HSA-379397	Enzymatic degradation of dopamine by COMT	1	13	8.53E-04	0.731498674	0.858047585	1	4	2.80E-04
R-HSA-110056	MAPK3 (ERK1) activation	1	13	8.53E-04	0.731498674	0.858047585	1	4	2.80E-04
R-HSA-9693928	Defective RIPK1-mediated regulated necrosis	1	13	8.53E-04	0.731498674	0.858047585	2	10	6.99E-04
R-HSA-9627069	Regulation of the apoptosome activity	1	13	8.53E-04	0.731498674	0.858047585	1	6	4.19E-04
R-HSA-111458	Formation of apoptosome	1	13	8.53E-04	0.731498674	0.858047585	1	10	6.99E-04
R-HSA-5419276	Mitochondrial translation termination	8	94	0.006171218	0.732520937	0.858047585	5	5	3.49E-04
R-HSA-5389840	Mitochondrial translation elongation	8	94	0.006171218	0.732520937	0.858047585	5	8	5.59E-04
R-HSA-450321	JNK (c-Jun kinases) phosphorylation and activation mediated by activated human TAK1	2	26	0.001706933	0.738368083	0.858047585	3	3	2.10E-04
R-HSA-5602498	MyD88 deficiency (TLR2/4)	2	26	0.001706933	0.738368083	0.858047585	2	2	1.40E-04
R-HSA-162594	Early Phase of HIV Life Cycle	2	26	0.001706933	0.738368083	0.858047585	18	39	0.002725938
R-HSA-111931	PKA-mediated phosphorylation of CREB	2	26	0.001706933	0.738368083	0.858047585	3	7	4.89E-04
R-HSA-196807	Nicotinate metabolism	7	84	0.005514706	0.743773747	0.858047585	6	29	0.00202698
R-HSA-9692914	SARS-CoV-1-host interactions	10	118	0.007746849	0.752464749	0.858047585	6	48	0.003355001
R-HSA-438064	Post NMDA receptor activation events	8	96	0.006302521	0.752949419	0.858047585	15	39	0.002725938
R-HSA-5675482	Regulation of necroptotic cell death	3	39	0.002560399	0.753802748	0.858047585	10	21	0.001467813
R-HSA-350562	Regulation of ornithine decarboxylase (ODC)	4	51	0.003348214	0.756702133	0.858047585	2	4	2.80E-04
R-HSA-1638074	Keratan sulfate/keratin metabolism	4	51	0.003348214	0.756702133	0.858047585	5	16	0.001118334
R-HSA-5603041	IRAK4 deficiency (TLR2/4)	2	27	0.001772584	0.756965962	0.858047585	2	2	1.40E-04
R-HSA-211979	Eicosanoids	2	27	0.001772584	0.756965962	0.858047585	3	6	4.19E-04
R-HSA-190377	FGFR2b ligand binding and activation	1	14	9.19E-04	0.75733953	0.858047585	3	3	2.10E-04
R-HSA-192905	vRNP Assembly	1	14	9.19E-04	0.75733953	0.858047585	1	2	1.40E-04
R-HSA-9013973	TICAM1-dependent activation of IRF3/IRF7	1	14	9.19E-04	0.75733953	0.858047585	4	9	6.29E-04
R-HSA-8963888	Chylomicron assembly	1	14	9.19E-04	0.75733953	0.858047585	2	5	3.49E-04
R-HSA-1483226	Synthesis of PI	1	14	9.19E-04	0.75733953	0.858047585	1	3	2.10E-04
R-HSA-9664535	LTC4-CYSLTR mediated IL4 production	1	14	9.19E-04	0.75733953	0.858047585	1	3	2.10E-04
R-HSA-71032	Propionyl-CoA catabolism	1	14	9.19E-04	0.75733953	0.858047585	1	3	2.10E-04
R-HSA-391908	Prostanoid ligand receptors	1	14	9.19E-04	0.75733953	0.858047585	2	9	6.29E-04
R-HSA-9013406	RHOQ GTPase cycle	5	63	0.004136029	0.761942107	0.858047585	2	5	3.49E-04
R-HSA-163359	Glucagon signaling in metabolic regulation	3	40	0.00262605	0.768675062	0.858047585	4	6	4.19E-04
R-HSA-174084	Autodegradation of Cdh1 by Cdh1:APC/C	5	64	0.004201681	0.773608727	0.858047585	2	2	1.40E-04
R-HSA-9662361	Sensory processing of sound by outer hair cells of the cochlea	5	64	0.004201681	0.773608727	0.858047585	3	8	5.59E-04
R-HSA-977068	Termination of O-glycan biosynthesis	2	28	0.001838235	0.774409154	0.858047585	4	4	2.80E-04
R-HSA-3238698	WNT ligand biogenesis and trafficking	2	28	0.001838235	0.774409154	0.858047585	8	12	8.39E-04
R-HSA-9670439	Signaling by phosphorylated juxtamembrane, extracellular and kinase domain KIT mutants	2	28	0.001838235	0.774409154	0.858047585	4	11	7.69E-04
R-HSA-9013507	NOTCH3 Activation and Transmission of Signal to the Nucleus	2	28	0.001838235	0.774409154	0.858047585	3	15	0.001048438
R-HSA-9669938	Signaling by KIT in disease	2	28	0.001838235	0.774409154	0.858047585	4	26	0.001817292
R-HSA-6804115	TP53 regulates transcription of additional cell cycle genes whose exact role in the p53 pathway remain uncertain	2	28	0.001838235	0.774409154	0.858047585	2	14	9.79E-04
R-HSA-9818028	NFE2L2 regulates pentose phosphate pathway genes	1	15	9.85E-04	0.780694892	0.858047585	8	8	5.59E-04
R-HSA-1250342	PI3K events in ERBB4 signaling	1	15	9.85E-04	0.780694892	0.858047585	2	2	1.40E-04
R-HSA-5693548	Sensing of DNA Double Strand Breaks	1	15	9.85E-04	0.780694892	0.858047585	7	9	6.29E-04
R-HSA-162592	Integration of provirus	1	15	9.85E-04	0.780694892	0.858047585	10	14	9.79E-04
R-HSA-3772470	Negative regulation of TCF-dependent signaling by WNT ligand antagonists	1	15	9.85E-04	0.780694892	0.858047585	2	5	3.49E-04
R-HSA-168330	Viral RNP Complexes in the Host Cell Nucleus	1	15	9.85E-04	0.780694892	0.858047585	1	3	2.10E-04
R-HSA-9694719	Maturation of protein 3a	1	15	9.85E-04	0.780694892	0.858047585	1	7	4.89E-04
R-HSA-9683673	Maturation of protein 3a	1	15	9.85E-04	0.780694892	0.858047585	1	7	4.89E-04
R-HSA-180534	Vpu mediated degradation of CD4	4	53	0.003479517	0.782235125	0.858047585	5	5	3.49E-04
R-HSA-983169	Class I MHC mediated antigen processing & presentation	37	412	0.027048319	0.788543983	0.858047585	29	48	0.003355001
R-HSA-912526	Interleukin receptor SHC signaling	2	29	0.001903887	0.790747597	0.858047585	6	6	4.19E-04
R-HSA-389957	Prefoldin mediated transfer of substrate to CCT/TriC	2	29	0.001903887	0.790747597	0.858047585	2	2	1.40E-04
R-HSA-8854691	Interleukin-20 family signaling	2	29	0.001903887	0.790747597	0.858047585	29	56	0.003914168
R-HSA-164952	The role of Nef in HIV-1 replication and disease pathogenesis	2	29	0.001903887	0.790747597	0.858047585	9	20	0.001397917
R-HSA-9018682	Biosynthesis of maresins	2	29	0.001903887	0.790747597	0.858047585	2	13	9.09E-04
R-HSA-9663891	Selective autophagy	7	89	0.005842962	0.793852056	0.858047585	13	48	0.003355001
R-HSA-9762114	GSK3B and BTRC:CUL1-mediated-degradation of NFE2L2	4	54	0.003545168	0.794179538	0.858047585	4	4	2.80E-04
R-HSA-169911	Regulation of Apoptosis	4	54	0.003545168	0.794179538	0.858047585	2	5	3.49E-04
R-HSA-8951664	Neddylation	22	254	0.01667542	0.794597757	0.858047585	30	44	0.003075418
R-HSA-5607761	Dectin-1 mediated noncanonical NF-kB signaling	5	66	0.004332983	0.7956199	0.858047585	2	9	6.29E-04
R-HSA-9772755	Formation of WDR5-containing histone-modifying complexes	3	42	0.002757353	0.796214982	0.858047585	21	30	0.002096876
R-HSA-1482839	Acyl chain remodelling of PE	3	42	0.002757353	0.796214982	0.858047585	4	9	6.29E-04
R-HSA-937039	IRAK1 recruits IKK complex	1	16	0.00105042	0.801803687	0.858047585	3	4	2.80E-04
R-HSA-975144	IRAK1 recruits IKK complex upon TLR7/8 or 9 stimulation	1	16	0.00105042	0.801803687	0.858047585	3	4	2.80E-04
R-HSA-8941856	RUNX3 regulates NOTCH signaling	1	16	0.00105042	0.801803687	0.858047585	5	7	4.89E-04
R-HSA-179812	GRB2 events in EGFR signaling	1	16	0.00105042	0.801803687	0.858047585	2	3	2.10E-04
R-HSA-9634285	Constitutive Signaling by Overexpressed ERBB2	1	16	0.00105042	0.801803687	0.858047585	4	8	5.59E-04
R-HSA-156582	Acetylation	1	16	0.00105042	0.801803687	0.858047585	2	4	2.80E-04
R-HSA-877312	Regulation of IFNG signaling	1	16	0.00105042	0.801803687	0.858047585	2	4	2.80E-04
R-HSA-8984722	Interleukin-35 Signalling	1	16	0.00105042	0.801803687	0.858047585	12	26	0.001817292
R-HSA-5687613	Diseases associated with surfactant metabolism	1	16	0.00105042	0.801803687	0.858047585	2	7	4.89E-04
R-HSA-1679131	Trafficking and processing of endosomal TLR	1	16	0.00105042	0.801803687	0.858047585	2	7	4.89E-04
R-HSA-1247673	Erythrocytes take up oxygen and release carbon dioxide	1	16	0.00105042	0.801803687	0.858047585	1	6	4.19E-04
R-HSA-9026286	Biosynthesis of DPAn-3-derived protectins and resolvins	1	16	0.00105042	0.801803687	0.858047585	1	9	6.29E-04
R-HSA-5661231	Metallothioneins bind metals	1	16	0.00105042	0.801803687	0.858047585	2	27	0.001887188
R-HSA-442755	Activation of NMDA receptors and postsynaptic events	9	113	0.007418592	0.804552842	0.858047585	31	71	0.004962606
R-HSA-8854050	FBXL7 down-regulates AURKA during mitotic entry and in early mitosis	4	55	0.003610819	0.805591102	0.858047585	6	6	4.19E-04
R-HSA-211999	CYP2E1 reactions	2	30	0.001969538	0.806032303	0.858047585	6	6	4.19E-04
R-HSA-9665686	Signaling by ERBB2 TMD/JMD mutants	2	30	0.001969538	0.806032303	0.858047585	9	13	9.09E-04
R-HSA-418592	ADP signalling through P2Y purinoceptor 1	2	30	0.001969538	0.806032303	0.858047585	4	7	4.89E-04
R-HSA-933542	TRAF6 mediated NF-kB activation	2	30	0.001969538	0.806032303	0.858047585	2	4	2.80E-04
R-HSA-201451	Signaling by BMP	2	30	0.001969538	0.806032303	0.858047585	4	17	0.00118823
R-HSA-5669034	TNFs bind their physiological receptors	2	30	0.001969538	0.806032303	0.858047585	2	13	9.09E-04
R-HSA-156590	Glutathione conjugation	5	68	0.004464286	0.815914998	0.858047585	2	14	9.79E-04
R-HSA-450408	AUF1 (hnRNP D0) binds and destabilizes mRNA	4	56	0.003676471	0.816482505	0.858047585	3	4	2.80E-04
R-HSA-9031628	NGF-stimulated transcription	4	56	0.003676471	0.816482505	0.858047585	5	37	0.002586147
R-HSA-9705671	SARS-CoV-2 activates/modulates innate and adaptive immune responses	13	160	0.010504202	0.819685078	0.858047585	18	47	0.003285105
R-HSA-163125	Post-translational modification: synthesis of GPI-anchored proteins	9	115	0.007549895	0.819985862	0.858047585	3	16	0.001118334
R-HSA-5696399	Global Genome Nucleotide Excision Repair (GG-NER)	7	92	0.006039916	0.820138049	0.858047585	18	20	0.001397917
R-HSA-5632684	Hedgehog 'on' state	7	92	0.006039916	0.820138049	0.858047585	7	37	0.002586147
R-HSA-8949613	Cristae formation	2	31	0.002035189	0.820314698	0.858047585	2	2	1.40E-04
R-HSA-9620244	Long-term potentiation	2	31	0.002035189	0.820314698	0.858047585	5	7	4.89E-04
R-HSA-420029	Tight junction interactions	2	31	0.002035189	0.820314698	0.858047585	1	3	2.10E-04
R-HSA-389599	Alpha-oxidation of phytanate	2	31	0.002035189	0.820314698	0.858047585	2	8	5.59E-04
R-HSA-975110	TRAF6 mediated IRF7 activation in TLR7/8 or 9 signaling	1	17	0.001116071	0.820881886	0.858047585	5	5	3.49E-04
R-HSA-170660	Adenylate cyclase activating pathway	1	17	0.001116071	0.820881886	0.858047585	4	4	2.80E-04
R-HSA-442720	CREB1 phosphorylation through the activation of Adenylate Cyclase	1	17	0.001116071	0.820881886	0.858047585	2	6	4.19E-04
R-HSA-1475029	Reversible hydration of carbon dioxide	1	17	0.001116071	0.820881886	0.858047585	2	8	5.59E-04
R-HSA-6788467	IL-6-type cytokine receptor ligand interactions	1	17	0.001116071	0.820881886	0.858047585	3	14	9.79E-04
R-HSA-5676594	TNF receptor superfamily (TNFSF) members mediating non-canonical NF-kB pathway	1	17	0.001116071	0.820881886	0.858047585	2	12	8.39E-04
R-HSA-8877330	RUNX1 and FOXP3 control the development of regulatory T lymphocytes (Tregs)	1	17	0.001116071	0.820881886	0.858047585	3	20	0.001397917
R-HSA-933541	TRAF6 mediated IRF7 activation	3	44	0.002888655	0.820958943	0.858047585	13	13	9.09E-04
R-HSA-180910	Vpr-mediated nuclear import of PICs	3	44	0.002888655	0.820958943	0.858047585	2	2	1.40E-04
R-HSA-2024096	HS-GAG degradation	3	44	0.002888655	0.820958943	0.858047585	2	14	9.79E-04
R-HSA-1445148	Translocation of SLC2A4 (GLUT4) to the plasma membrane	6	81	0.005317752	0.826223026	0.858047585	1	15	0.001048438
R-HSA-9604323	Negative regulation of NOTCH4 signaling	4	57	0.003742122	0.826867266	0.858047585	2	6	4.19E-04
R-HSA-5213460	RIPK1-mediated regulated necrosis	3	45	0.002954307	0.832340455	0.858047585	14	29	0.00202698
R-HSA-1643713	Signaling by EGFR in Cancer	2	32	0.00210084	0.833646067	0.858047585	41	42	0.002935626
R-HSA-3295583	TRP channels	2	32	0.00210084	0.833646067	0.858047585	3	7	4.89E-04
R-HSA-5357769	Caspase activation via extrinsic apoptotic signalling pathway	2	32	0.00210084	0.833646067	0.858047585	5	17	0.00118823
R-HSA-9615933	Postmitotic nuclear pore complex (NPC) reformation	2	32	0.00210084	0.833646067	0.858047585	2	10	6.99E-04
R-HSA-399956	CRMPs in Sema3A signaling	1	18	0.001181723	0.838124712	0.858047585	5	5	3.49E-04
R-HSA-8847993	ERBB2 Activates PTK6 Signaling	1	18	0.001181723	0.838124712	0.858047585	2	2	1.40E-04
R-HSA-166187	Mitochondrial Uncoupling	1	18	0.001181723	0.838124712	0.858047585	4	9	6.29E-04
R-HSA-1855191	Synthesis of IPs in the nucleus	1	18	0.001181723	0.838124712	0.858047585	4	10	6.99E-04
R-HSA-9018681	Biosynthesis of protectins	1	18	0.001181723	0.838124712	0.858047585	2	6	4.19E-04
R-HSA-1483115	Hydrolysis of LPC	1	18	0.001181723	0.838124712	0.858047585	2	6	4.19E-04
R-HSA-2160916	Hyaluronan uptake and degradation	1	18	0.001181723	0.838124712	0.858047585	3	10	6.99E-04
R-HSA-190372	FGFR3c ligand binding and activation	1	18	0.001181723	0.838124712	0.858047585	1	4	2.80E-04
R-HSA-975163	IRAK2 mediated activation of TAK1 complex upon TLR7/8 or 9 stimulation	1	18	0.001181723	0.838124712	0.858047585	1	5	3.49E-04
R-HSA-9023661	Biosynthesis of E-series 18(R)-resolvins	1	18	0.001181723	0.838124712	0.858047585	1	7	4.89E-04
R-HSA-379401	Dopamine clearance from the synaptic cleft	1	18	0.001181723	0.838124712	0.858047585	1	9	6.29E-04
R-HSA-72689	Formation of a pool of free 40S subunits	8	106	0.006959034	0.838494747	0.858047585	2	2	1.40E-04
R-HSA-72764	Eukaryotic Translation Termination	8	106	0.006959034	0.838494747	0.858047585	4	5	3.49E-04
R-HSA-5218920	VEGFR2 mediated vascular permeability	3	46	0.003019958	0.843094028	0.858047585	10	15	0.001048438
R-HSA-975576	N-glycan antennae elongation in the medial/trans-Golgi	3	46	0.003019958	0.843094028	0.858047585	3	14	9.79E-04
R-HSA-8866652	Synthesis of active ubiquitin: roles of E1 and E2 enzymes	2	33	0.002166492	0.846077105	0.858047585	2	16	0.001118334
R-HSA-197264	Nicotinamide salvaging	4	59	0.003873424	0.846174195	0.858047585	3	12	8.39E-04
R-HSA-69541	Stabilization of p53	4	59	0.003873424	0.846174195	0.858047585	3	15	0.001048438
R-HSA-1980143	Signaling by NOTCH1	6	84	0.005514706	0.850576712	0.858047585	15	39	0.002725938
R-HSA-176033	Interactions of Vpr with host cellular proteins	3	47	0.003085609	0.853244424	0.858047585	2	4	2.80E-04
R-HSA-451927	Interleukin-2 family signaling	3	47	0.003085609	0.853244424	0.858047585	14	59	0.004123855
R-HSA-937072	TRAF6-mediated induction of TAK1 complex within TLR4 complex	1	19	0.001247374	0.853708629	0.858047585	6	6	4.19E-04
R-HSA-170670	Adenylate cyclase inhibitory pathway	1	19	0.001247374	0.853708629	0.858047585	5	5	3.49E-04
R-HSA-180336	SHC1 events in EGFR signaling	1	19	0.001247374	0.853708629	0.858047585	4	4	2.80E-04
R-HSA-8964315	G beta:gamma signalling through BTK	1	19	0.001247374	0.853708629	0.858047585	3	3	2.10E-04
R-HSA-6785631	ERBB2 Regulates Cell Motility	1	19	0.001247374	0.853708629	0.858047585	2	2	1.40E-04
R-HSA-8875360	InlB-mediated entry of Listeria monocytogenes into host cell	1	19	0.001247374	0.853708629	0.858047585	2	8	5.59E-04
R-HSA-450513	Tristetraprolin (TTP, ZFP36) binds and destabilizes mRNA	1	19	0.001247374	0.853708629	0.858047585	1	4	2.80E-04
R-HSA-3270619	IRF3-mediated induction of type I IFN	1	19	0.001247374	0.853708629	0.858047585	1	5	3.49E-04
R-HSA-450385	Butyrate Response Factor 1 (BRF1) binds and destabilizes mRNA	1	19	0.001247374	0.853708629	0.858047585	1	6	4.19E-04
R-HSA-2142712	Synthesis of 12-eicosatetraenoic acid derivatives	1	19	0.001247374	0.853708629	0.858047585	1	6	4.19E-04
R-HSA-427601	Multifunctional anion exchangers	1	19	0.001247374	0.853708629	0.858047585	1	6	4.19E-04
R-HSA-190239	FGFR3 ligand binding and activation	1	19	0.001247374	0.853708629	0.858047585	1	6	4.19E-04
R-HSA-9673770	Signaling by PDGFRA extracellular domain mutants	1	19	0.001247374	0.853708629	0.858047585	1	7	4.89E-04
R-HSA-9673767	Signaling by PDGFRA transmembrane, juxtamembrane and kinase domain mutants	1	19	0.001247374	0.853708629	0.858047585	1	7	4.89E-04
R-HSA-4085001	Sialic acid metabolism	4	60	0.003939076	0.855126259	0.858047585	5	21	0.001467813
R-HSA-5576892	Phase 0 - rapid depolarisation	2	34	0.002232143	0.857657559	0.858047585	1	2	1.40E-04
R-HSA-622312	Inflammasomes	2	34	0.002232143	0.857657559	0.858047585	6	28	0.001957084
R-HSA-73614	Pyrimidine salvage	2	34	0.002232143	0.857657559	0.858047585	2	10	6.99E-04
R-HSA-5620971	Pyroptosis	2	34	0.002232143	0.857657559	0.858047585	4	23	0.001607605
R-HSA-8940973	RUNX2 regulates osteoblast differentiation	2	34	0.002232143	0.857657559	0.858047585	1	24	0.001677501
R-HSA-156902	Peptide chain elongation	7	97	0.006368172	0.858037099	0.858047585	4	5	3.49E-04
R-HSA-6781827	Transcription-Coupled Nucleotide Excision Repair (TC-NER)	6	85	0.005580357	0.858047585	0.858047585	12	17	0.00118823
R-HSA-913709	O-linked glycosylation of mucins	5	73	0.004792542	0.859604888	0.859604888	16	16	0.001118334
R-HSA-8950505	Gene and protein expression by JAK-STAT signaling after Interleukin-12 stimulation	5	73	0.004792542	0.859604888	0.859604888	3	36	0.002516251
R-HSA-5083636	Defective GALNT12 causes CRCS1	1	20	0.001313025	0.867793144	0.867793144	1	1	6.99E-05
R-HSA-399955	SEMA3A-Plexin repulsion signaling by inhibiting Integrin adhesion	1	20	0.001313025	0.867793144	0.867793144	5	8	5.59E-04
R-HSA-9603798	Class I peroxisomal membrane protein import	1	20	0.001313025	0.867793144	0.867793144	3	6	4.19E-04
R-HSA-2142816	Synthesis of (16-20)-hydroxyeicosatetraenoic acids (HETE)	1	20	0.001313025	0.867793144	0.867793144	1	3	2.10E-04
R-HSA-2485179	Activation of the phototransduction cascade	1	20	0.001313025	0.867793144	0.867793144	2	8	5.59E-04
R-HSA-9708530	Regulation of BACH1 activity	1	20	0.001313025	0.867793144	0.867793144	2	8	5.59E-04
R-HSA-210744	Regulation of gene expression in late stage (branching morphogenesis) pancreatic bud precursor cells	1	20	0.001313025	0.867793144	0.867793144	1	4	2.80E-04
R-HSA-3232118	SUMOylation of transcription factors	1	20	0.001313025	0.867793144	0.867793144	2	11	7.69E-04
R-HSA-71262	Carnitine synthesis	1	20	0.001313025	0.867793144	0.867793144	1	6	4.19E-04
R-HSA-140534	Caspase activation via Death Receptors in the presence of ligand	1	20	0.001313025	0.867793144	0.867793144	1	9	6.29E-04
R-HSA-9754706	Atorvastatin ADME	1	20	0.001313025	0.867793144	0.867793144	1	12	8.39E-04
R-HSA-9615710	Late endosomal microautophagy	2	35	0.002297794	0.86843594	0.86843594	3	3	2.10E-04
R-HSA-9664565	Signaling by ERBB2 KD Mutants	2	35	0.002297794	0.86843594	0.86843594	8	17	0.00118823
R-HSA-9683701	Translation of Structural Proteins	3	49	0.003216912	0.871835286	0.871835286	2	37	0.002586147
R-HSA-9013148	CDC42 GTPase cycle	12	159	0.01043855	0.877988587	0.877988587	4	6	4.19E-04
R-HSA-5619107	Defective TPR may confer susceptibility towards thyroid papillary carcinoma (TPC)	2	36	0.002363445	0.878459301	0.878459301	1	1	6.99E-05
R-HSA-2424491	DAP12 signaling	2	36	0.002363445	0.878459301	0.878459301	13	17	0.00118823
R-HSA-5686938	Regulation of TLR by endogenous ligand	2	36	0.002363445	0.878459301	0.878459301	7	12	8.39E-04
R-HSA-1227990	Signaling by ERBB2 in Cancer	2	36	0.002363445	0.878459301	0.878459301	34	62	0.004333543
R-HSA-2022854	Keratan sulfate biosynthesis	2	36	0.002363445	0.878459301	0.878459301	4	9	6.29E-04
R-HSA-8863795	Downregulation of ERBB2 signaling	2	36	0.002363445	0.878459301	0.878459301	4	14	9.79E-04
R-HSA-9824272	Somitogenesis	4	63	0.004136029	0.879362613	0.879362613	6	19	0.001328021
R-HSA-6811436	COPI-independent Golgi-to-ER retrograde traffic	4	63	0.004136029	0.879362613	0.879362613	2	7	4.89E-04
R-HSA-211733	Regulation of activated PAK-2p34 by proteasome mediated degradation	3	50	0.003282563	0.880325346	0.880325346	1	2	1.40E-04
R-HSA-381676	Glucagon-like Peptide-1 (GLP1) regulates insulin secretion	3	50	0.003282563	0.880325346	0.880325346	5	12	8.39E-04
R-HSA-1250347	SHC1 events in ERBB4 signaling	1	21	0.001378676	0.880522438	0.880522438	4	4	2.80E-04
R-HSA-5083632	Defective C1GALT1C1 causes TNPS	1	21	0.001378676	0.880522438	0.880522438	1	1	6.99E-05
R-HSA-8964616	G beta:gamma signalling through CDC42	1	21	0.001378676	0.880522438	0.880522438	5	6	4.19E-04
R-HSA-1963640	GRB2 events in ERBB2 signaling	1	21	0.001378676	0.880522438	0.880522438	2	4	2.80E-04
R-HSA-5576893	Phase 2 - plateau phase	1	21	0.001378676	0.880522438	0.880522438	1	3	2.10E-04
R-HSA-1483148	Synthesis of PG	1	21	0.001378676	0.880522438	0.880522438	1	5	3.49E-04
R-HSA-9027307	Biosynthesis of maresin-like SPMs	1	21	0.001378676	0.880522438	0.880522438	1	7	4.89E-04
R-HSA-6787639	GDP-fucose biosynthesis	1	21	0.001378676	0.880522438	0.880522438	1	7	4.89E-04
R-HSA-8876725	Protein methylation	1	21	0.001378676	0.880522438	0.880522438	1	9	6.29E-04
R-HSA-3134975	Regulation of innate immune responses to cytosolic DNA	1	21	0.001378676	0.880522438	0.880522438	1	9	6.29E-04
R-HSA-5660526	Response to metal ions	1	21	0.001378676	0.880522438	0.880522438	2	31	0.002166772
R-HSA-8866910	TFAP2 (AP-2) family regulates transcription of growth factors and their receptors	1	21	0.001378676	0.880522438	0.880522438	1	18	0.001258125
R-HSA-9662360	Sensory processing of sound by inner hair cells of the cochlea	5	76	0.004989496	0.881393151	0.881393151	3	7	4.89E-04
R-HSA-5218859	Regulated Necrosis	5	76	0.004989496	0.881393151	0.881393151	18	52	0.003634584
R-HSA-975956	Nonsense Mediated Decay (NMD) independent of the Exon Junction Complex (EJC)	7	101	0.006630777	0.883444104	0.883444104	1	1	6.99E-05
R-HSA-8935690	Digestion	4	64	0.004201681	0.886620557	0.886620557	3	24	0.001677501
R-HSA-2173793	Transcriptional activity of SMAD2/SMAD3:SMAD4 heterotrimer	4	64	0.004201681	0.886620557	0.886620557	6	51	0.003564689
R-HSA-182971	EGFR downregulation	2	37	0.002429097	0.887773069	0.887773069	18	22	0.001537709
R-HSA-203615	eNOS activation	2	37	0.002429097	0.887773069	0.887773069	15	20	0.001397917
R-HSA-1474151	Tetrahydrobiopterin (BH4) synthesis, recycling, salvage and regulation	2	37	0.002429097	0.887773069	0.887773069	2	16	0.001118334
R-HSA-1461973	Defensins	3	51	0.003348214	0.888311143	0.888311143	6	19	0.001328021
R-HSA-1433557	Signaling by SCF-KIT	3	51	0.003348214	0.888311143	0.888311143	5	39	0.002725938
R-HSA-156842	Eukaryotic Translation Elongation	7	102	0.006696429	0.889166845	0.889166845	4	9	6.29E-04
R-HSA-5637812	Signaling by EGFRvIII in Cancer	1	22	0.001444328	0.892026833	0.892026833	18	18	0.001258125
R-HSA-5637810	Constitutive Signaling by EGFRvIII	1	22	0.001444328	0.892026833	0.892026833	18	18	0.001258125
R-HSA-1963642	PI3K events in ERBB2 signaling	1	22	0.001444328	0.892026833	0.892026833	2	7	4.89E-04
R-HSA-2142770	Synthesis of 15-eicosatetraenoic acid derivatives	1	22	0.001444328	0.892026833	0.892026833	1	4	2.80E-04
R-HSA-6782861	Synthesis of wybutosine at G37 of tRNA(Phe)	1	22	0.001444328	0.892026833	0.892026833	1	8	5.59E-04
R-HSA-727802	Transport of nucleotide sugars	1	22	0.001444328	0.892026833	0.892026833	1	11	7.69E-04
R-HSA-2028269	Signaling by Hippo	1	22	0.001444328	0.892026833	0.892026833	2	30	0.002096876
R-HSA-9013408	RHOG GTPase cycle	5	78	0.005120798	0.8942574	0.8942574	4	6	4.19E-04
R-HSA-1296065	Inwardly rectifying K+ channels	2	38	0.002494748	0.896420922	0.896420922	4	7	4.89E-04
R-HSA-2173795	Downregulation of SMAD2/3:SMAD4 transcriptional activity	2	38	0.002494748	0.896420922	0.896420922	3	27	0.001887188
R-HSA-4791275	Signaling by WNT in cancer	2	38	0.002494748	0.896420922	0.896420922	1	16	0.001118334
R-HSA-8939211	ESR-mediated signaling	20	256	0.016806723	0.901261031	0.901261031	28	114	0.007968127
R-HSA-3928664	Ephrin signaling	1	23	0.001509979	0.902424129	0.902424129	11	11	7.69E-04
R-HSA-163210	Formation of ATP by chemiosmotic coupling	1	23	0.001509979	0.902424129	0.902424129	3	3	2.10E-04
R-HSA-418217	G beta:gamma signalling through PLC beta	1	23	0.001509979	0.902424129	0.902424129	2	2	1.40E-04
R-HSA-180292	GAB1 signalosome	1	23	0.001509979	0.902424129	0.902424129	9	11	7.69E-04
R-HSA-2033519	Activated point mutants of FGFR2	1	23	0.001509979	0.902424129	0.902424129	6	10	6.99E-04
R-HSA-500657	Presynaptic function of Kainate receptors	1	23	0.001509979	0.902424129	0.902424129	1	2	1.40E-04
R-HSA-2564830	Cytosolic iron-sulfur cluster assembly	1	23	0.001509979	0.902424129	0.902424129	1	3	2.10E-04
R-HSA-9665348	Signaling by ERBB2 ECD mutants	1	23	0.001509979	0.902424129	0.902424129	4	15	0.001048438
R-HSA-2142845	Hyaluronan metabolism	1	23	0.001509979	0.902424129	0.902424129	3	13	9.09E-04
R-HSA-2979096	NOTCH2 Activation and Transmission of Signal to the Nucleus	1	23	0.001509979	0.902424129	0.902424129	2	11	7.69E-04
R-HSA-1912420	Pre-NOTCH Processing in Golgi	1	23	0.001509979	0.902424129	0.902424129	1	8	5.59E-04
R-HSA-6804760	Regulation of TP53 Activity through Methylation	1	23	0.001509979	0.902424129	0.902424129	1	12	8.39E-04
R-HSA-9660821	ADORA2B mediated anti-inflammatory cytokines production	3	53	0.003479517	0.902865489	0.902865489	7	12	8.39E-04
R-HSA-432040	Vasopressin regulates renal water homeostasis via Aquaporins	3	53	0.003479517	0.902865489	0.902865489	7	15	0.001048438
R-HSA-1236978	Cross-presentation of soluble exogenous antigens (endosomes)	3	53	0.003479517	0.902865489	0.902865489	1	6	4.19E-04
R-HSA-442742	CREB1 phosphorylation through NMDA receptor-mediated activation of RAS signaling	2	39	0.002560399	0.904444707	0.904444707	7	7	4.89E-04
R-HSA-159227	Transport of the SLBP independent Mature mRNA	2	39	0.002560399	0.904444707	0.904444707	3	3	2.10E-04
R-HSA-5083635	Defective B3GALTL causes PpS	2	39	0.002560399	0.904444707	0.904444707	1	1	6.99E-05
R-HSA-4085377	SUMOylation of SUMOylation proteins	2	39	0.002560399	0.904444707	0.904444707	2	5	3.49E-04
R-HSA-1839124	FGFR1 mutant receptor activation	2	39	0.002560399	0.904444707	0.904444707	7	25	0.001747396
R-HSA-9022692	Regulation of MECP2 expression and activity	2	39	0.002560399	0.904444707	0.904444707	2	14	9.79E-04
R-HSA-9619665	EGR2 and SOX10-mediated initiation of Schwann cell myelination	2	39	0.002560399	0.904444707	0.904444707	3	26	0.001817292
R-HSA-1855204	Synthesis of IP3 and IP4 in the cytosol	2	39	0.002560399	0.904444707	0.904444707	1	12	8.39E-04
R-HSA-429914	Deadenylation-dependent mRNA decay	4	67	0.004398634	0.906151491	0.906151491	4	10	6.99E-04
R-HSA-373760	L1CAM interactions	9	130	0.008534664	0.907571342	0.907571342	14	54	0.003774376
R-HSA-418346	Platelet homeostasis	8	118	0.007746849	0.908259409	0.908259409	8	31	0.002166772
R-HSA-168274	Export of Viral Ribonucleoproteins from Nucleus	3	54	0.003545168	0.909480501	0.909480501	2	5	3.49E-04
R-HSA-75815	Ubiquitin-dependent degradation of Cyclin D	3	54	0.003545168	0.909480501	0.909480501	1	5	3.49E-04
R-HSA-349425	Autodegradation of the E3 ubiquitin ligase COP1	3	54	0.003545168	0.909480501	0.909480501	1	5	3.49E-04
R-HSA-204998	Cell death signalling via NRAGE, NRIF and NADE	5	81	0.005317752	0.911286582	0.911286582	9	17	0.00118823
R-HSA-937041	IKK complex recruitment mediated by RIP1	1	24	0.00157563	0.911820803	0.911820803	3	3	2.10E-04
R-HSA-392851	Prostacyclin signalling through prostacyclin receptor	1	24	0.00157563	0.911820803	0.911820803	3	5	3.49E-04
R-HSA-9013418	RHOBTB2 GTPase cycle	1	24	0.00157563	0.911820803	0.911820803	1	2	1.40E-04
R-HSA-9018896	Biosynthesis of E-series 18(S)-resolvins	1	24	0.00157563	0.911820803	0.911820803	1	9	6.29E-04
R-HSA-844456	The NLRP3 inflammasome	1	24	0.00157563	0.911820803	0.911820803	1	18	0.001258125
R-HSA-5696394	DNA Damage Recognition in GG-NER	2	40	0.00262605	0.911884383	0.911884383	5	5	3.49E-04
R-HSA-390522	Striated Muscle Contraction	2	40	0.00262605	0.911884383	0.911884383	4	4	2.80E-04
R-HSA-159230	Transport of the SLBP Dependant Mature mRNA	2	40	0.00262605	0.911884383	0.911884383	3	3	2.10E-04
R-HSA-170822	Regulation of Glucokinase by Glucokinase Regulatory Protein	2	40	0.00262605	0.911884383	0.911884383	1	5	3.49E-04
R-HSA-189483	Heme degradation	2	40	0.00262605	0.911884383	0.911884383	2	22	0.001537709
R-HSA-9705683	SARS-CoV-2-host interactions	19	248	0.016281513	0.912042962	0.912042962	20	67	0.004683022
R-HSA-5696398	Nucleotide Excision Repair	8	119	0.0078125	0.912700208	0.912700208	30	37	0.002586147
R-HSA-5357801	Programmed Cell Death	18	237	0.015559349	0.913371132	0.913371132	70	193	0.0134899
R-HSA-3928665	EPH-ephrin mediated repulsion of cells	3	55	0.003610819	0.915684036	0.915684036	6	9	6.29E-04
R-HSA-445989	TAK1-dependent IKK and NF-kappa-B activation	3	55	0.003610819	0.915684036	0.915684036	6	17	0.00118823
R-HSA-72706	GTP hydrolysis and joining of the 60S ribosomal subunit	8	120	0.007878151	0.916956042	0.916956042	3	3	2.10E-04
R-HSA-156827	L13a-mediated translational silencing of Ceruloplasmin expression	8	120	0.007878151	0.916956042	0.916956042	2	3	2.10E-04
R-HSA-109581	Apoptosis	14	192	0.012605042	0.917538177	0.917538177	52	142	0.009925211
R-HSA-5173214	O-glycosylation of TSR domain-containing proteins	2	41	0.002691702	0.918778004	0.918778004	2	2	1.40E-04
R-HSA-202131	Metabolism of nitric oxide: NOS3 activation and regulation	2	41	0.002691702	0.918778004	0.918778004	21	26	0.001817292
R-HSA-168638	NOD1/2 Signaling Pathway	2	41	0.002691702	0.918778004	0.918778004	14	18	0.001258125
R-HSA-983170	Antigen Presentation: Folding, assembly and peptide loading of class I MHC	2	41	0.002691702	0.918778004	0.918778004	12	16	0.001118334
R-HSA-392518	Signal amplification	2	41	0.002691702	0.918778004	0.918778004	13	19	0.001328021
R-HSA-180746	Nuclear import of Rev protein	2	41	0.002691702	0.918778004	0.918778004	2	7	4.89E-04
R-HSA-5365859	RA biosynthesis pathway	2	41	0.002691702	0.918778004	0.918778004	2	11	7.69E-04
R-HSA-5654221	Phospholipase C-mediated cascade; FGFR2	1	25	0.001641282	0.920313097	0.920313097	3	3	2.10E-04
R-HSA-5620916	VxPx cargo-targeting to cilium	1	25	0.001641282	0.920313097	0.920313097	9	10	6.99E-04
R-HSA-9609523	Insertion of tail-anchored proteins into the endoplasmic reticulum membrane	1	25	0.001641282	0.920313097	0.920313097	2	7	4.89E-04
R-HSA-6807004	Negative regulation of MET activity	1	25	0.001641282	0.920313097	0.920313097	2	12	8.39E-04
R-HSA-1482922	Acyl chain remodelling of PI	1	25	0.001641282	0.920313097	0.920313097	1	6	4.19E-04
R-HSA-977347	Serine biosynthesis	1	25	0.001641282	0.920313097	0.920313097	1	7	4.89E-04
R-HSA-428643	Organic anion transporters	1	25	0.001641282	0.920313097	0.920313097	1	9	6.29E-04
R-HSA-2022870	Chondroitin sulfate biosynthesis	1	25	0.001641282	0.920313097	0.920313097	1	9	6.29E-04
R-HSA-373753	Nephrin family interactions	1	25	0.001641282	0.920313097	0.920313097	1	13	9.09E-04
R-HSA-8939902	Regulation of RUNX2 expression and activity	5	83	0.005449055	0.921257353	0.921257353	8	32	0.002236667
R-HSA-9634597	GPER1 signaling	3	56	0.003676471	0.921497735	0.921497735	8	10	6.99E-04
R-HSA-447115	Interleukin-12 family signaling	6	96	0.006302521	0.921584862	0.921584862	20	114	0.007968127
R-HSA-9755511	KEAP1-NFE2L2 pathway	10	146	0.009585084	0.923007622	0.923007622	59	78	0.005451877
R-HSA-5602358	Diseases associated with the TLR signaling cascade	2	42	0.002757353	0.92516171	0.92516171	4	15	0.001048438
R-HSA-5260271	Diseases of Immune System	2	42	0.002757353	0.92516171	0.92516171	4	15	0.001048438
R-HSA-9020591	Interleukin-12 signaling	5	84	0.005514706	0.925860626	0.925860626	3	56	0.003914168
R-HSA-3108232	SUMO E3 ligases SUMOylate target proteins	13	183	0.012014181	0.926514771	0.926514771	24	131	0.009156357
R-HSA-4641258	Degradation of DVL	3	57	0.003742122	0.92694252	0.92694252	2	7	4.89E-04
R-HSA-4641257	Degradation of AXIN	3	57	0.003742122	0.92694252	0.92694252	2	8	5.59E-04
R-HSA-380108	Chemokine receptors bind chemokines	3	57	0.003742122	0.92694252	0.92694252	3	19	0.001328021
R-HSA-8941858	Regulation of RUNX3 expression and activity	3	57	0.003742122	0.92694252	0.92694252	1	9	6.29E-04
R-HSA-9759194	Nuclear events mediated by NFE2L2	7	110	0.007221639	0.926955237	0.926955237	46	48	0.003355001
R-HSA-193704	p75 NTR receptor-mediated signalling	7	110	0.007221639	0.926955237	0.926955237	15	50	0.003494793
R-HSA-5658442	Regulation of RAS by GAPs	4	71	0.004661239	0.927527256	0.927527256	3	5	3.49E-04
R-HSA-8963743	Digestion and absorption	4	71	0.004661239	0.927527256	0.927527256	3	30	0.002096876
R-HSA-1236382	Constitutive Signaling by Ligand-Responsive EGFR Cancer Variants	1	26	0.001706933	0.927988	0.927988	23	23	0.001607605
R-HSA-5637815	Signaling by Ligand-Responsive EGFR Variants in Cancer	1	26	0.001706933	0.927988	0.927988	23	23	0.001607605
R-HSA-202040	G-protein activation	1	26	0.001706933	0.927988	0.927988	5	6	4.19E-04
R-HSA-392170	ADP signalling through P2Y purinoceptor 12	1	26	0.001706933	0.927988	0.927988	3	4	2.80E-04
R-HSA-190241	FGFR2 ligand binding and activation	1	26	0.001706933	0.927988	0.927988	3	5	3.49E-04
R-HSA-1368082	RORA activates gene expression	1	26	0.001706933	0.927988	0.927988	1	4	2.80E-04
R-HSA-2161541	Abacavir metabolism	1	26	0.001706933	0.927988	0.927988	1	7	4.89E-04
R-HSA-2022377	Metabolism of Angiotensinogen to Angiotensins	1	26	0.001706933	0.927988	0.927988	1	20	0.001397917
R-HSA-201556	Signaling by ALK	2	43	0.002823004	0.931069746	0.931069746	24	40	0.002795834
R-HSA-9696264	RND3 GTPase cycle	2	43	0.002823004	0.931069746	0.931069746	1	2	1.40E-04
R-HSA-3232142	SUMOylation of ubiquitinylation proteins	2	43	0.002823004	0.931069746	0.931069746	1	3	2.10E-04
R-HSA-111933	Calmodulin induced events	2	43	0.002823004	0.931069746	0.931069746	3	23	0.001607605
R-HSA-111997	CaM pathway	2	43	0.002823004	0.931069746	0.931069746	3	24	0.001677501
R-HSA-8941326	RUNX2 regulates bone development	2	43	0.002823004	0.931069746	0.931069746	1	32	0.002236667
R-HSA-1660662	Glycosphingolipid metabolism	5	86	0.005646008	0.934355249	0.934355249	6	32	0.002236667
R-HSA-2408557	Selenocysteine synthesis	7	112	0.007352941	0.934432273	0.934432273	2	7	4.89E-04
R-HSA-438066	Unblocking of NMDA receptors, glutamate binding and activation	1	27	0.001772584	0.934924143	0.934924143	5	5	3.49E-04
R-HSA-442982	Ras activation upon Ca2+ influx through NMDA receptor	1	27	0.001772584	0.934924143	0.934924143	2	2	1.40E-04
R-HSA-9705462	Inactivation of CSF3 (G-CSF) signaling	1	27	0.001772584	0.934924143	0.934924143	4	9	6.29E-04
R-HSA-9617324	Negative regulation of NMDA receptor-mediated neuronal transmission	1	27	0.001772584	0.934924143	0.934924143	1	4	2.80E-04
R-HSA-196108	Pregnenolone biosynthesis	1	27	0.001772584	0.934924143	0.934924143	2	9	6.29E-04
R-HSA-193048	Androgen biosynthesis	1	27	0.001772584	0.934924143	0.934924143	2	10	6.99E-04
R-HSA-450302	activated TAK1 mediates p38 MAPK activation	1	27	0.001772584	0.934924143	0.934924143	1	5	3.49E-04
R-HSA-211958	Miscellaneous substrates	1	27	0.001772584	0.934924143	0.934924143	1	5	3.49E-04
R-HSA-8876384	Listeria monocytogenes entry into host cells	1	27	0.001772584	0.934924143	0.934924143	2	13	9.09E-04
R-HSA-8949215	Mitochondrial calcium ion transport	1	27	0.001772584	0.934924143	0.934924143	1	10	6.99E-04
R-HSA-9671555	Signaling by PDGFR in disease	1	27	0.001772584	0.934924143	0.934924143	2	24	0.001677501
R-HSA-168255	Influenza Infection	14	198	0.01299895	0.935599585	0.935599585	11	59	0.004123855
R-HSA-211981	Xenobiotics	4	73	0.004792542	0.936476375	0.936476375	16	22	0.001537709
R-HSA-9013420	RHOU GTPase cycle	2	44	0.002888655	0.936534491	0.936534491	1	4	2.80E-04
R-HSA-2173796	SMAD2/SMAD3:SMAD4 heterotrimer regulates transcription	2	44	0.002888655	0.936534491	0.936534491	3	24	0.001677501
R-HSA-8948216	Collagen chain trimerization	2	44	0.002888655	0.936534491	0.936534491	2	28	0.001957084
R-HSA-9013423	RAC3 GTPase cycle	6	100	0.006565126	0.937574042	0.937574042	3	6	4.19E-04
R-HSA-9659379	Sensory processing of sound	5	87	0.00571166	0.938266852	0.938266852	5	13	9.09E-04
R-HSA-162909	Host Interactions of HIV factors	10	151	0.00991334	0.939240031	0.939240031	27	54	0.003774376
R-HSA-350054	Notch-HLH transcription pathway	1	28	0.001838235	0.941192593	0.941192593	2	2	1.40E-04
R-HSA-879518	Transport of organic anions	1	28	0.001838235	0.941192593	0.941192593	1	9	6.29E-04
R-HSA-5662702	Melanin biosynthesis	1	28	0.001838235	0.941192593	0.941192593	1	11	7.69E-04
R-HSA-112409	RAF-independent MAPK1/3 activation	1	28	0.001838235	0.941192593	0.941192593	1	12	8.39E-04
R-HSA-192823	Viral mRNA Translation	7	114	0.007484244	0.941227515	0.941227515	2	2	1.40E-04
R-HSA-6794361	Neurexins and neuroligins	3	60	0.003939076	0.941261382	0.941261382	15	19	0.001328021
R-HSA-165054	Rev-mediated nuclear export of HIV RNA	2	45	0.002954307	0.9415865	0.9415865	2	10	6.99E-04
R-HSA-9633012	Response of EIF2AK4 (GCN2) to amino acid deficiency	7	115	0.007549895	0.944385292	0.944385292	4	16	0.001118334
R-HSA-5362768	Hh mutants are degraded by ERAD	3	61	0.004004727	0.94542465	0.94542465	1	6	4.19E-04
R-HSA-3000171	Non-integrin membrane-ECM interactions	3	61	0.004004727	0.94542465	0.94542465	3	22	0.001537709
R-HSA-5676590	NIK-->noncanonical NF-kB signaling	3	61	0.004004727	0.94542465	0.94542465	1	9	6.29E-04
R-HSA-159231	Transport of Mature mRNA Derived from an Intronless Transcript	2	46	0.003019958	0.946254555	0.946254555	3	3	2.10E-04
R-HSA-71336	Pentose phosphate pathway	2	46	0.003019958	0.946254555	0.946254555	2	20	0.001397917
R-HSA-195721	Signaling by WNT	25	331	0.021730567	0.946825108	0.946825108	44	157	0.010973649
R-HSA-392451	G beta:gamma signalling through PI3Kgamma	1	29	0.001903887	0.946857587	0.946857587	2	4	2.80E-04
R-HSA-1369062	ABC transporters in lipid homeostasis	1	29	0.001903887	0.946857587	0.946857587	2	11	7.69E-04
R-HSA-446210	Synthesis of UDP-N-acetyl-glucosamine	1	29	0.001903887	0.946857587	0.946857587	1	7	4.89E-04
R-HSA-209968	Thyroxine biosynthesis	1	29	0.001903887	0.946857587	0.946857587	1	11	7.69E-04
R-HSA-9634638	Estrogen-dependent nuclear events downstream of ESR-membrane signaling	1	29	0.001903887	0.946857587	0.946857587	1	12	8.39E-04
R-HSA-982772	Growth hormone receptor signaling	1	29	0.001903887	0.946857587	0.946857587	2	28	0.001957084
R-HSA-5610780	Degradation of GLI1 by the proteasome	3	62	0.004070378	0.949312203	0.949312203	2	6	4.19E-04
R-HSA-4551638	SUMOylation of chromatin organization proteins	3	62	0.004070378	0.949312203	0.949312203	4	15	0.001048438
R-HSA-5610783	Degradation of GLI2 by the proteasome	3	62	0.004070378	0.949312203	0.949312203	1	5	3.49E-04
R-HSA-5610785	GLI3 is processed to GLI3R by the proteasome	3	62	0.004070378	0.949312203	0.949312203	1	5	3.49E-04
R-HSA-975155	MyD88 dependent cascade initiated on endosome	7	117	0.007681197	0.950251724	0.950251724	21	75	0.005242189
R-HSA-2990846	SUMOylation	13	192	0.012605042	0.950356826	0.950356826	24	140	0.00978542
R-HSA-72613	Eukaryotic Translation Initiation	8	130	0.008534664	0.950565649	0.950565649	12	21	0.001467813
R-HSA-72737	Cap-dependent Translation Initiation	8	130	0.008534664	0.950565649	0.950565649	10	18	0.001258125
R-HSA-159234	Transport of Mature mRNAs Derived from Intronless Transcripts	2	47	0.003085609	0.950565723	0.950565723	9	9	6.29E-04
R-HSA-5696395	Formation of Incision Complex in GG-NER	2	47	0.003085609	0.950565723	0.950565723	8	10	6.99E-04
R-HSA-177243	Interactions of Rev with host cellular proteins	2	47	0.003085609	0.950565723	0.950565723	4	16	0.001118334
R-HSA-1251985	Nuclear signaling by ERBB4	2	47	0.003085609	0.950565723	0.950565723	2	34	0.002376459
R-HSA-1168372	Downstream signaling events of B Cell Receptor (BCR)	5	91	0.005974265	0.951899786	0.951899786	3	15	0.001048438
R-HSA-202430	Translocation of ZAP-70 to Immunological synapse	1	30	0.001969538	0.951977184	0.951977184	4	4	2.80E-04
R-HSA-428930	Thromboxane signalling through TP receptor	1	30	0.001969538	0.951977184	0.951977184	6	8	5.59E-04
R-HSA-429947	Deadenylation of mRNA	1	30	0.001969538	0.951977184	0.951977184	1	4	2.80E-04
R-HSA-8963898	Plasma lipoprotein assembly	1	30	0.001969538	0.951977184	0.951977184	3	19	0.001328021
R-HSA-418597	G alpha (z) signalling events	3	63	0.004136029	0.952940358	0.952940358	7	13	9.09E-04
R-HSA-168181	Toll Like Receptor 7/8 (TLR7/8) Cascade	7	118	0.007746849	0.952972205	0.952972205	21	79	0.005521773
R-HSA-168271	Transport of Ribonucleoproteins into the Host Nucleus	2	48	0.003151261	0.954545422	0.954545422	1	4	2.80E-04
R-HSA-111996	Ca-dependent events	2	48	0.003151261	0.954545422	0.954545422	3	27	0.001887188
R-HSA-8853884	Transcriptional Regulation by VENTX	2	48	0.003151261	0.954545422	0.954545422	1	13	9.09E-04
R-HSA-3906995	Diseases associated with O-glycosylation of proteins	4	78	0.005120798	0.954622992	0.954622992	4	9	6.29E-04
R-HSA-1834949	Cytosolic sensors of pathogen-associated DNA	4	78	0.005120798	0.954622992	0.954622992	6	50	0.003494793
R-HSA-9678108	SARS-CoV-1 Infection	13	194	0.012736345	0.954631068	0.954631068	8	159	0.011113441
R-HSA-1799339	SRP-dependent cotranslational protein targeting to membrane	7	119	0.0078125	0.955558507	0.955558507	5	5	3.49E-04
R-HSA-1236974	ER-Phagosome pathway	6	106	0.006959034	0.956141758	0.956141758	5	10	6.99E-04
R-HSA-109606	Intrinsic Pathway for Apoptosis	3	64	0.004201681	0.956324665	0.956324665	9	63	0.004403439
R-HSA-5387390	Hh mutants abrogate ligand secretion	3	64	0.004201681	0.956324665	0.956324665	1	7	4.89E-04
R-HSA-1296059	G protein gated Potassium channels	1	31	0.002035189	0.956603863	0.956603863	3	3	2.10E-04
R-HSA-997272	Inhibition of voltage gated Ca2+ channels via Gbeta/gamma subunits	1	31	0.002035189	0.956603863	0.956603863	3	3	2.10E-04
R-HSA-1296041	Activation of G protein gated Potassium channels	1	31	0.002035189	0.956603863	0.956603863	3	3	2.10E-04
R-HSA-5654695	PI-3K cascade:FGFR2	1	31	0.002035189	0.956603863	0.956603863	6	7	4.89E-04
R-HSA-3000157	Laminin interactions	1	31	0.002035189	0.956603863	0.956603863	9	15	0.001048438
R-HSA-1482801	Acyl chain remodelling of PS	1	31	0.002035189	0.956603863	0.956603863	2	8	5.59E-04
R-HSA-1187000	Fertilization	1	31	0.002035189	0.956603863	0.956603863	2	9	6.29E-04
R-HSA-2453864	Retinoid cycle disease events	1	31	0.002035189	0.956603863	0.956603863	2	16	0.001118334
R-HSA-2474795	Diseases associated with visual transduction	1	31	0.002035189	0.956603863	0.956603863	2	17	0.00118823
R-HSA-9675143	Diseases of the neuronal system	1	31	0.002035189	0.956603863	0.956603863	2	17	0.00118823
R-HSA-1660516	Synthesis of PIPs at the early endosome membrane	1	31	0.002035189	0.956603863	0.956603863	1	13	9.09E-04
R-HSA-3296469	Defects in cobalamin (B12) metabolism	1	31	0.002035189	0.956603863	0.956603863	1	14	9.79E-04
R-HSA-9025094	Biosynthesis of DPAn-3 SPMs	1	31	0.002035189	0.956603863	0.956603863	1	18	0.001258125
R-HSA-446652	Interleukin-1 family signaling	12	183	0.012014181	0.957181617	0.957181617	28	92	0.006430419
R-HSA-450531	Regulation of mRNA stability by proteins that bind AU-rich elements	5	93	0.006105567	0.95763439	0.95763439	5	26	0.001817292
R-HSA-5607764	CLEC7A (Dectin-1) signaling	7	120	0.007878151	0.958016183	0.958016183	5	45	0.003145313
R-HSA-5655302	Signaling by FGFR1 in disease	2	49	0.003216912	0.958217483	0.958217483	10	35	0.002446355
R-HSA-168138	Toll Like Receptor 9 (TLR9) Cascade	7	121	0.007943803	0.960350632	0.960350632	21	80	0.005591668
R-HSA-499943	Interconversion of nucleotide di- and triphosphates	4	80	0.005252101	0.960438887	0.960438887	4	33	0.002306563
R-HSA-351202	Metabolism of polyamines	4	80	0.005252101	0.960438887	0.960438887	2	17	0.00118823
R-HSA-198725	Nuclear Events (kinase and transcription factor activation)	4	80	0.005252101	0.960438887	0.960438887	5	48	0.003355001
R-HSA-8878166	Transcriptional regulation by RUNX2	9	147	0.009650735	0.960470732	0.960470732	10	84	0.005871252
R-HSA-400042	Adrenaline,noradrenaline inhibits insulin secretion	1	32	0.00210084	0.960785053	0.960785053	4	6	4.19E-04
R-HSA-8874081	MET activates PTK2 signaling	1	32	0.00210084	0.960785053	0.960785053	1	5	3.49E-04
R-HSA-2122948	Activated NOTCH1 Transmits Signal to the Nucleus	1	32	0.00210084	0.960785053	0.960785053	3	21	0.001467813
R-HSA-70635	Urea cycle	1	32	0.00210084	0.960785053	0.960785053	1	8	5.59E-04
R-HSA-2161522	Abacavir ADME	1	32	0.00210084	0.960785053	0.960785053	1	10	6.99E-04
R-HSA-991365	Activation of GABAB receptors	2	50	0.003282563	0.961604223	0.961604223	8	8	5.59E-04
R-HSA-977444	GABA B receptor activation	2	50	0.003282563	0.961604223	0.961604223	8	9	6.29E-04
R-HSA-512988	Interleukin-3, Interleukin-5 and GM-CSF signaling	2	50	0.003282563	0.961604223	0.961604223	23	38	0.002656042
R-HSA-4608870	Asymmetric localization of PCP proteins	3	66	0.004332983	0.962420214	0.962420214	1	7	4.89E-04
R-HSA-5678895	Defective CFTR causes cystic fibrosis	3	66	0.004332983	0.962420214	0.962420214	1	8	5.59E-04
R-HSA-381340	Transcriptional regulation of white adipocyte differentiation	6	109	0.007155987	0.963408023	0.963408023	12	19	0.001328021
R-HSA-5654699	SHC-mediated cascade:FGFR2	1	33	0.002166492	0.964563624	0.964563624	4	4	2.80E-04
R-HSA-73863	RNA Polymerase I Transcription Termination	1	33	0.002166492	0.964563624	0.964563624	3	4	2.80E-04
R-HSA-202427	Phosphorylation of CD3 and TCR zeta chains	1	33	0.002166492	0.964563624	0.964563624	5	7	4.89E-04
R-HSA-4641262	Disassembly of the destruction complex and recruitment of AXIN to the membrane	1	33	0.002166492	0.964563624	0.964563624	5	7	4.89E-04
R-HSA-389948	PD-1 signaling	1	33	0.002166492	0.964563624	0.964563624	1	5	3.49E-04
R-HSA-9018679	Biosynthesis of EPA-derived SPMs	1	33	0.002166492	0.964563624	0.964563624	2	17	0.00118823
R-HSA-1483213	Synthesis of PE	1	33	0.002166492	0.964563624	0.964563624	1	9	6.29E-04
R-HSA-9759218	Cobalamin (Cbl) metabolism	1	33	0.002166492	0.964563624	0.964563624	1	11	7.69E-04
R-HSA-4570464	SUMOylation of RNA binding proteins	2	51	0.003348214	0.964726517	0.964726517	1	4	2.80E-04
R-HSA-400508	Incretin synthesis, secretion, and inactivation	2	51	0.003348214	0.964726517	0.964726517	2	15	0.001048438
R-HSA-194441	Metabolism of non-coding RNA	3	67	0.004398634	0.965158873	0.965158873	6	6	4.19E-04
R-HSA-191859	snRNP Assembly	3	67	0.004398634	0.965158873	0.965158873	6	6	4.19E-04
R-HSA-9033241	Peroxisomal protein import	3	67	0.004398634	0.965158873	0.965158873	3	26	0.001817292
R-HSA-927802	Nonsense-Mediated Decay (NMD)	7	124	0.008140756	0.966666321	0.966666321	5	6	4.19E-04
R-HSA-975957	Nonsense Mediated Decay (NMD) enhanced by the Exon Junction Complex (EJC)	7	124	0.008140756	0.966666321	0.966666321	4	5	3.49E-04
R-HSA-382556	ABC-family proteins mediated transport	7	124	0.008140756	0.966666321	0.966666321	6	27	0.001887188
R-HSA-2172127	DAP12 interactions	2	52	0.003413866	0.967603865	0.967603865	17	33	0.002306563
R-HSA-2142691	Synthesis of Leukotrienes (LT) and Eoxins (EX)	2	52	0.003413866	0.967603865	0.967603865	4	20	0.001397917
R-HSA-5683826	Surfactant metabolism	2	52	0.003413866	0.967603865	0.967603865	3	29	0.00202698
R-HSA-5654700	FRS-mediated FGFR2 signaling	1	34	0.002232143	0.967978323	0.967978323	9	9	6.29E-04
R-HSA-451326	Activation of kainate receptors upon glutamate binding	1	34	0.002232143	0.967978323	0.967978323	1	6	4.19E-04
R-HSA-8850843	Phosphate bond hydrolysis by NTPDase proteins	1	34	0.002232143	0.967978323	0.967978323	1	12	8.39E-04
R-HSA-9020702	Interleukin-1 signaling	7	125	0.008206408	0.96855879	0.96855879	12	59	0.004123855
R-HSA-445717	Aquaporin-mediated transport	3	69	0.004529937	0.970081261	0.970081261	7	25	0.001747396
R-HSA-8956321	Nucleotide salvage	3	69	0.004529937	0.970081261	0.970081261	3	22	0.001537709
R-HSA-168333	NEP/NS2 Interacts with the Cellular Export Machinery	2	53	0.003479517	0.970254464	0.970254464	1	2	1.40E-04
R-HSA-1489509	DAG and IP3 signaling	2	53	0.003479517	0.970254464	0.970254464	3	28	0.001957084
R-HSA-9013149	RAC1 GTPase cycle	12	191	0.012539391	0.970831108	0.970831108	4	6	4.19E-04
R-HSA-9674555	Signaling by CSF3 (G-CSF)	1	35	0.002297794	0.97106417	0.97106417	9	21	0.001467813
R-HSA-917729	Endosomal Sorting Complex Required For Transport (ESCRT)	1	35	0.002297794	0.97106417	0.97106417	1	4	2.80E-04
R-HSA-180024	DARPP-32 events	1	35	0.002297794	0.97106417	0.97106417	2	12	8.39E-04
R-HSA-450282	MAPK targets/ Nuclear events mediated by MAP kinases	1	35	0.002297794	0.97106417	0.97106417	2	16	0.001118334
R-HSA-420092	Glucagon-type ligand receptors	1	35	0.002297794	0.97106417	0.97106417	1	8	5.59E-04
R-HSA-9018683	Biosynthesis of DPA-derived SPMs	1	35	0.002297794	0.97106417	0.97106417	2	21	0.001467813
R-HSA-1592389	Activation of Matrix Metalloproteinases	1	35	0.002297794	0.97106417	0.97106417	1	27	0.001887188
R-HSA-373080	Class B/2 (Secretin family receptors)	5	99	0.006499475	0.971287565	0.971287565	4	24	0.001677501
R-HSA-5619084	ABC transporter disorders	5	99	0.006499475	0.971287565	0.971287565	3	23	0.001607605
R-HSA-6784531	tRNA processing in the nucleus	3	70	0.004595588	0.9722883	0.9722883	2	7	4.89E-04
R-HSA-9707616	Heme signaling	3	70	0.004595588	0.9722883	0.9722883	3	25	0.001747396
R-HSA-1236975	Antigen processing-Cross presentation	7	128	0.008403361	0.973662693	0.973662693	10	23	0.001607605
R-HSA-1250196	SHC1 events in ERBB2 signaling	1	36	0.002363445	0.973852816	0.973852816	4	6	4.19E-04
R-HSA-456926	Thrombin signalling through proteinase activated receptors (PARs)	1	36	0.002363445	0.973852816	0.973852816	6	16	0.001118334
R-HSA-9706574	RHOBTB GTPase Cycle	1	36	0.002363445	0.973852816	0.973852816	1	4	2.80E-04
R-HSA-549127	Organic cation transport	1	36	0.002363445	0.973852816	0.973852816	2	9	6.29E-04
R-HSA-114452	Activation of BH3-only proteins	1	36	0.002363445	0.973852816	0.973852816	4	19	0.001328021
R-HSA-2206281	Mucopolysaccharidoses	1	36	0.002363445	0.973852816	0.973852816	2	22	0.001537709
R-HSA-112311	Neurotransmitter clearance	1	36	0.002363445	0.973852816	0.973852816	1	16	0.001118334
R-HSA-1638091	Heparan sulfate/heparin (HS-GAG) metabolism	4	87	0.00571166	0.975780734	0.975780734	3	33	0.002306563
R-HSA-168643	Nucleotide-binding domain, leucine rich repeat containing receptor (NLR) signaling pathways	3	72	0.004726891	0.976247607	0.976247607	20	46	0.003215209
R-HSA-1169091	Activation of NF-kappaB in B cells	3	72	0.004726891	0.976247607	0.976247607	1	10	6.99E-04
R-HSA-1234176	Oxygen-dependent proline hydroxylation of Hypoxia-inducible Factor Alpha	3	72	0.004726891	0.976247607	0.976247607	1	12	8.39E-04
R-HSA-5358346	Hedgehog ligand biogenesis	3	72	0.004726891	0.976247607	0.976247607	1	15	0.001048438
R-HSA-975138	TRAF6 mediated induction of NFkB and MAP kinases upon TLR7/8 or 9 activation	6	116	0.007615546	0.976285501	0.976285501	16	60	0.004193751
R-HSA-162588	Budding and maturation of HIV virion	1	37	0.002429097	0.976372869	0.976372869	2	4	2.80E-04
R-HSA-5694530	Cargo concentration in the ER	1	37	0.002429097	0.976372869	0.976372869	2	12	8.39E-04
R-HSA-2129379	Molecules associated with elastic fibres	1	37	0.002429097	0.976372869	0.976372869	1	10	6.99E-04
R-HSA-8963693	Aspartate and asparagine metabolism	1	37	0.002429097	0.976372869	0.976372869	1	11	7.69E-04
R-HSA-162710	Synthesis of glycosylphosphatidylinositol (GPI)	1	37	0.002429097	0.976372869	0.976372869	1	11	7.69E-04
R-HSA-5609975	Diseases associated with glycosylation precursor biosynthesis	1	37	0.002429097	0.976372869	0.976372869	1	15	0.001048438
R-HSA-186763	Downstream signal transduction	1	37	0.002429097	0.976372869	0.976372869	1	16	0.001118334
R-HSA-9010553	Regulation of expression of SLITs and ROBOs	11	183	0.012014181	0.97697406	0.97697406	5	20	0.001397917
R-HSA-9013407	RHOH GTPase cycle	1	38	0.002494748	0.978650182	0.978650182	1	3	2.10E-04
R-HSA-1980145	Signaling by NOTCH2	1	38	0.002494748	0.978650182	0.978650182	2	20	0.001397917
R-HSA-8878159	Transcriptional regulation by RUNX3	6	118	0.007746849	0.979105966	0.979105966	8	47	0.003285105
R-HSA-5668541	TNFR2 non-canonical NF-kB pathway	5	104	0.006827731	0.979417272	0.979417272	10	44	0.003075418
R-HSA-8948751	Regulation of PTEN stability and activity	3	74	0.004858193	0.979665009	0.979665009	1	13	9.09E-04
R-HSA-168273	Influenza Viral RNA Transcription and Replication	10	173	0.011357668	0.980311553	0.980311553	5	14	9.79E-04
R-HSA-5173105	O-linked glycosylation	7	133	0.008731618	0.980507576	0.980507576	18	27	0.001887188
R-HSA-166058	MyD88:MAL(TIRAP) cascade initiated on plasma membrane	7	133	0.008731618	0.980507576	0.980507576	31	76	0.005312085
R-HSA-168188	Toll Like Receptor TLR6:TLR2 Cascade	7	133	0.008731618	0.980507576	0.980507576	31	78	0.005451877
R-HSA-156588	Glucuronidation	2	58	0.003807773	0.980660722	0.980660722	2	11	7.69E-04
R-HSA-9748787	Azathioprine ADME	2	58	0.003807773	0.980660722	0.980660722	2	18	0.001258125
R-HSA-397795	G-protein beta:gamma signalling	1	39	0.002560399	0.980708124	0.980708124	12	15	0.001048438
R-HSA-8939243	RUNX1 interacts with co-factors whose precise effect on RUNX1 targets is not known	1	39	0.002560399	0.980708124	0.980708124	1	5	3.49E-04
R-HSA-9037629	Lewis blood group biosynthesis	1	39	0.002560399	0.980708124	0.980708124	1	13	9.09E-04
R-HSA-2022928	HS-GAG biosynthesis	1	39	0.002560399	0.980708124	0.980708124	1	14	9.79E-04
R-HSA-159418	Recycling of bile acids and salts	1	39	0.002560399	0.980708124	0.980708124	1	17	0.00118823
R-HSA-5687128	MAPK6/MAPK4 signaling	5	106	0.006959034	0.98202046	0.98202046	5	40	0.002795834
R-HSA-1461957	Beta defensins	1	40	0.00262605	0.982567814	0.982567814	1	5	3.49E-04
R-HSA-1482788	Acyl chain remodelling of PC	1	40	0.00262605	0.982567814	0.982567814	1	9	6.29E-04
R-HSA-189445	Metabolism of porphyrins	3	76	0.004989496	0.982610167	0.982610167	3	42	0.002935626
R-HSA-166166	MyD88-independent TLR4 cascade	6	121	0.007943803	0.982757049	0.982757049	35	72	0.005032502
R-HSA-937061	TRIF(TICAM1)-mediated TLR4 signaling	6	121	0.007943803	0.982757049	0.982757049	33	70	0.00489271
R-HSA-6807878	COPI-mediated anterograde transport	5	107	0.007024685	0.98320299	0.98320299	6	12	8.39E-04
R-HSA-112382	Formation of RNA Pol II elongation complex	2	60	0.003939076	0.983746496	0.983746496	2	2	1.40E-04
R-HSA-5339562	Uptake and actions of bacterial toxins	2	60	0.003939076	0.983746496	0.983746496	2	66	0.004613126
R-HSA-168179	Toll Like Receptor TLR1:TLR2 Cascade	7	136	0.008928571	0.98378143	0.98378143	32	78	0.005451877
R-HSA-181438	Toll Like Receptor 2 (TLR2) Cascade	7	136	0.008928571	0.98378143	0.98378143	32	80	0.005591668
R-HSA-6814122	Cooperation of PDCL (PhLP1) and TRiC/CCT in G-protein beta folding	1	41	0.002691702	0.984248339	0.984248339	7	11	7.69E-04
R-HSA-5663213	RHO GTPases Activate WASPs and WAVEs	1	41	0.002691702	0.984248339	0.984248339	5	10	6.99E-04
R-HSA-9680350	Signaling by CSF1 (M-CSF) in myeloid cells	1	41	0.002691702	0.984248339	0.984248339	3	14	9.79E-04
R-HSA-5654727	Negative regulation of FGFR2 signaling	1	41	0.002691702	0.984248339	0.984248339	3	14	9.79E-04
R-HSA-177929	Signaling by EGFR	2	61	0.004004727	0.985104284	0.985104284	40	49	0.003424897
R-HSA-75955	RNA Polymerase II Transcription Elongation	2	61	0.004004727	0.985104284	0.985104284	5	8	5.59E-04
R-HSA-445355	Smooth Muscle Contraction	2	61	0.004004727	0.985104284	0.985104284	5	16	0.001118334
R-HSA-975871	MyD88 cascade initiated on plasma membrane	5	109	0.007155987	0.985351971	0.985351971	15	70	0.00489271
R-HSA-168142	Toll Like Receptor 10 (TLR10) Cascade	5	109	0.007155987	0.985351971	0.985351971	15	71	0.004962606
R-HSA-168176	Toll Like Receptor 5 (TLR5) Cascade	5	109	0.007155987	0.985351971	0.985351971	15	71	0.004962606
R-HSA-5654696	Downstream signaling of activated FGFR2	1	42	0.002757353	0.985766951	0.985766951	22	23	0.001607605
R-HSA-163560	Triglyceride catabolism	1	42	0.002757353	0.985766951	0.985766951	2	17	0.00118823
R-HSA-8964539	Glutamate and glutamine metabolism	1	42	0.002757353	0.985766951	0.985766951	1	14	9.79E-04
R-HSA-3296482	Defects in vitamin and cofactor metabolism	1	42	0.002757353	0.985766951	0.985766951	1	20	0.001397917
R-HSA-1839126	FGFR2 mutant receptor activation	1	43	0.002823004	0.98713924	0.98713924	6	18	0.001258125
R-HSA-114604	GPVI-mediated activation cascade	1	43	0.002823004	0.98713924	0.98713924	7	25	0.001747396
R-HSA-1368108	BMAL1:CLOCK,NPAS2 activates circadian gene expression	1	43	0.002823004	0.98713924	0.98713924	1	20	0.001397917
R-HSA-9749641	Aspirin ADME	3	80	0.005252101	0.987322749	0.987322749	4	26	0.001817292
R-HSA-1660661	Sphingolipid de novo biosynthesis	3	80	0.005252101	0.987322749	0.987322749	3	33	0.002306563
R-HSA-9753281	Paracetamol ADME	2	63	0.004136029	0.987496702	0.987496702	2	12	8.39E-04
R-HSA-159236	Transport of Mature mRNA derived from an Intron-Containing Transcript	3	81	0.005317752	0.988293276	0.988293276	4	4	2.80E-04
R-HSA-4086398	Ca2+ pathway	3	81	0.005317752	0.988293276	0.988293276	8	27	0.001887188
R-HSA-9694635	Translation of Structural Proteins	3	81	0.005317752	0.988293276	0.988293276	3	46	0.003215209
R-HSA-6802948	Signaling by high-kinase activity BRAF mutants	1	44	0.002888655	0.988379296	0.988379296	4	6	4.19E-04
R-HSA-9694548	Maturation of spike protein	1	44	0.002888655	0.988379296	0.988379296	1	12	8.39E-04
R-HSA-3899300	SUMOylation of transcription cofactors	1	44	0.002888655	0.988379296	0.988379296	1	27	0.001887188
R-HSA-5578775	Ion homeostasis	2	64	0.004201681	0.988548086	0.988548086	4	17	0.00118823
R-HSA-193648	NRAGE signals death through JNK	2	64	0.004201681	0.988548086	0.988548086	1	7	4.89E-04
R-HSA-1226099	Signaling by FGFR in disease	3	82	0.005383403	0.989192101	0.989192101	26	99	0.00691969
R-HSA-74217	Purine salvage	1	45	0.002954307	0.989499854	0.989499854	1	12	8.39E-04
R-HSA-8875878	MET promotes cell motility	1	45	0.002954307	0.989499854	0.989499854	1	12	8.39E-04
R-HSA-1566948	Elastic fibre formation	1	45	0.002954307	0.989499854	0.989499854	1	17	0.00118823
R-HSA-193775	Synthesis of bile acids and bile salts via 24-hydroxycholesterol	1	45	0.002954307	0.989499854	0.989499854	1	28	0.001957084
R-HSA-1483166	Synthesis of PA	2	65	0.004267332	0.989513052	0.989513052	2	17	0.00118823
R-HSA-9758941	Gastrulation	7	143	0.00938813	0.98953454	0.98953454	13	72	0.005032502
R-HSA-4086400	PCP/CE pathway	4	99	0.006499475	0.989903915	0.989903915	4	24	0.001677501
R-HSA-428157	Sphingolipid metabolism	8	158	0.010372899	0.990126221	0.990126221	9	65	0.004543231
R-HSA-9648002	RAS processing	1	46	0.003019958	0.990512423	0.990512423	2	21	0.001467813
R-HSA-189451	Heme biosynthesis	1	46	0.003019958	0.990512423	0.990512423	1	20	0.001397917
R-HSA-3781860	Diseases associated with N-glycosylation of proteins	1	46	0.003019958	0.990512423	0.990512423	1	24	0.001677501
R-HSA-168164	Toll Like Receptor 3 (TLR3) Cascade	5	116	0.007615546	0.991002912	0.991002912	16	73	0.005102397
R-HSA-446219	Synthesis of substrates in N-glycan biosythesis	6	131	0.008600315	0.991065147	0.991065147	7	49	0.003424897
R-HSA-112043	PLC beta mediated events	2	67	0.004398634	0.991210741	0.991210741	3	32	0.002236667
R-HSA-202433	Generation of second messenger molecules	1	47	0.003085609	0.991427403	0.991427403	3	17	0.00118823
R-HSA-381771	Synthesis, secretion, and inactivation of Glucagon-like Peptide-1 (GLP-1)	1	47	0.003085609	0.991427403	0.991427403	1	8	5.59E-04
R-HSA-977443	GABA receptor activation	2	68	0.004464286	0.991955699	0.991955699	8	12	8.39E-04
R-HSA-1227986	Signaling by ERBB2	2	68	0.004464286	0.991955699	0.991955699	23	46	0.003215209
R-HSA-8978934	Metabolism of cofactors	2	68	0.004464286	0.991955699	0.991955699	2	28	0.001957084
R-HSA-416482	G alpha (12/13) signalling events	3	86	0.005646008	0.992166377	0.992166377	5	15	0.001048438
R-HSA-1234174	Cellular response to hypoxia	3	86	0.005646008	0.992166377	0.992166377	1	20	0.001397917
R-HSA-549132	Organic cation/anion/zwitterion transport	1	48	0.003151261	0.992254194	0.992254194	2	12	8.39E-04
R-HSA-73817	Purine ribonucleoside monophosphate biosynthesis	1	48	0.003151261	0.992254194	0.992254194	1	17	0.00118823
R-HSA-1268020	Mitochondrial protein import	2	69	0.004529937	0.992638779	0.992638779	6	14	9.79E-04
R-HSA-168325	Viral Messenger RNA Synthesis	2	69	0.004529937	0.992638779	0.992638779	2	6	4.19E-04
R-HSA-450294	MAP kinase activation	2	69	0.004529937	0.992638779	0.992638779	6	32	0.002236667
R-HSA-5674135	MAP2K and MAPK activation	1	49	0.003216912	0.993001291	0.993001291	8	12	8.39E-04
R-HSA-9656223	Signaling by RAF1 mutants	1	49	0.003216912	0.993001291	0.993001291	4	7	4.89E-04
R-HSA-5423646	Aflatoxin activation and detoxification	1	49	0.003216912	0.993001291	0.993001291	1	18	0.001258125
R-HSA-1632852	Macroautophagy	7	150	0.009847689	0.993326543	0.993326543	13	87	0.006080939
R-HSA-166016	Toll Like Receptor 4 (TLR4) Cascade	8	165	0.010832458	0.993599985	0.993599985	57	107	0.007478857
R-HSA-9006936	Signaling by TGFB family members	6	136	0.008928571	0.993627235	0.993627235	10	125	0.008736982
R-HSA-73762	RNA Polymerase I Transcription Initiation	1	50	0.003282563	0.993676372	0.993676372	4	6	4.19E-04
R-HSA-373755	Semaphorin interactions	2	71	0.004661239	0.993838922	0.993838922	15	41	0.00286573
R-HSA-2426168	Activation of gene expression by SREBF (SREBP)	2	71	0.004661239	0.993838922	0.993838922	4	42	0.002935626
R-HSA-9018677	Biosynthesis of DHA-derived SPMs	3	89	0.005842962	0.993860535	0.993860535	6	58	0.00405396
R-HSA-75876	Synthesis of very long-chain fatty acyl-CoAs	1	51	0.003348214	0.994286374	0.994286374	1	12	8.39E-04
R-HSA-442660	Na+/Cl- dependent neurotransmitter transporters	1	51	0.003348214	0.994286374	0.994286374	1	15	0.001048438
R-HSA-73621	Pyrimidine catabolism	1	51	0.003348214	0.994286374	0.994286374	1	17	0.00118823
R-HSA-72202	Transport of Mature Transcript to Cytoplasm	3	90	0.005908613	0.994341874	0.994341874	13	13	9.09E-04
R-HSA-1483249	Inositol phosphate metabolism	3	90	0.005908613	0.994341874	0.994341874	5	71	0.004962606
R-HSA-196071	Metabolism of steroid hormones	2	72	0.004726891	0.994364851	0.994364851	4	42	0.002935626
R-HSA-6782315	tRNA modification in the nucleus and cytosol	2	72	0.004726891	0.994364851	0.994364851	2	37	0.002586147
R-HSA-170834	Signaling by TGF-beta Receptor Complex	4	107	0.007024685	0.994478817	0.994478817	6	100	0.006989586
R-HSA-9707564	Cytoprotection by HMOX1	3	91	0.005974265	0.994786525	0.994786525	3	22	0.001537709
R-HSA-195253	Degradation of beta-catenin by the destruction complex	3	91	0.005974265	0.994786525	0.994786525	1	23	0.001607605
R-HSA-3928662	EPHB-mediated forward signaling	1	52	0.003413866	0.994837567	0.994837567	20	26	0.001817292
R-HSA-156581	Methylation	1	52	0.003413866	0.994837567	0.994837567	1	13	9.09E-04
R-HSA-9033658	Blood group systems biosynthesis	1	52	0.003413866	0.994837567	0.994837567	1	22	0.001537709
R-HSA-196741	Cobalamin (Cbl, vitamin B12) transport and metabolism	1	52	0.003413866	0.994837567	0.994837567	1	27	0.001887188
R-HSA-112040	G-protein mediated events	2	73	0.004792542	0.994846689	0.994846689	12	41	0.00286573
R-HSA-5362517	Signaling by Retinoic Acid	2	73	0.004792542	0.994846689	0.994846689	2	22	0.001537709
R-HSA-5654741	Signaling by FGFR3	1	53	0.003479517	0.995335618	0.995335618	1	43	0.003005522
R-HSA-6794362	Protein-protein interactions at synapses	3	93	0.006105567	0.99557635	0.99557635	15	33	0.002306563
R-HSA-9649948	Signaling downstream of RAS mutants	1	54	0.003545168	0.995785647	0.995785647	4	7	4.89E-04
R-HSA-6802955	Paradoxical activation of RAF signaling by kinase inactive BRAF	1	54	0.003545168	0.995785647	0.995785647	4	7	4.89E-04
R-HSA-6802946	Signaling by moderate kinase activity BRAF mutants	1	54	0.003545168	0.995785647	0.995785647	4	7	4.89E-04
R-HSA-6802949	Signaling by RAS mutants	1	54	0.003545168	0.995785647	0.995785647	4	9	6.29E-04
R-HSA-9664424	Cell recruitment (pro-inflammatory response)	1	54	0.003545168	0.995785647	0.995785647	4	23	0.001607605
R-HSA-9660826	Purinergic signaling in leishmaniasis infection	1	54	0.003545168	0.995785647	0.995785647	4	23	0.001607605
R-HSA-2514859	Inactivation, recovery and regulation of the phototransduction cascade	1	54	0.003545168	0.995785647	0.995785647	1	19	0.001328021
R-HSA-9009391	Extra-nuclear estrogen signaling	4	111	0.00728729	0.995938671	0.995938671	7	39	0.002725938
R-HSA-1650814	Collagen biosynthesis and modifying enzymes	2	76	0.004989496	0.996062336	0.996062336	20	51	0.003564689
R-HSA-1483191	Synthesis of PC	1	55	0.003610819	0.996192282	0.996192282	1	18	0.001258125
R-HSA-6811440	Retrograde transport at the Trans-Golgi-Network	1	55	0.003610819	0.996192282	0.996192282	1	20	0.001397917
R-HSA-202424	Downstream TCR signaling	4	112	0.007352941	0.996240733	0.996240733	2	24	0.001677501
R-HSA-191273	Cholesterol biosynthesis	2	77	0.005055147	0.996401148	0.996401148	2	37	0.002586147
R-HSA-6791226	Major pathway of rRNA processing in the nucleolus and cytosol	9	189	0.012408088	0.99652571	0.99652571	6	7	4.89E-04
R-HSA-6781823	Formation of TC-NER Pre-Incision Complex	1	56	0.003676471	0.996559705	0.996559705	2	7	4.89E-04
R-HSA-8963899	Plasma lipoprotein remodeling	1	56	0.003676471	0.996559705	0.996559705	1	31	0.002166772
R-HSA-448424	Interleukin-17 signaling	2	78	0.005120798	0.996711265	0.996711265	6	35	0.002446355
R-HSA-212436	Generic Transcription Pathway	129	1586	0.104122899	0.996843511	0.996843511	131	884	0.061787936
R-HSA-2453902	The canonical retinoid cycle in rods (twilight vision)	1	57	0.003742122	0.996891694	0.996891694	1	25	0.001747396
R-HSA-9694516	SARS-CoV-2 Infection	22	365	0.02396271	0.99703611	0.99703611	23	210	0.01467813
R-HSA-9772573	Late SARS-CoV-2 Infection Events	3	98	0.006433824	0.997075898	0.997075898	3	69	0.004822814
R-HSA-5655253	Signaling by FGFR2 in disease	1	58	0.003807773	0.997191665	0.997191665	16	28	0.001957084
R-HSA-109704	PI3K Cascade	1	58	0.003807773	0.997191665	0.997191665	1	6	4.19E-04
R-HSA-209776	Metabolism of amine-derived hormones	1	58	0.003807773	0.997191665	0.997191665	1	21	0.001467813
R-HSA-2162123	Synthesis of Prostaglandins (PG) and Thromboxanes (TX)	1	58	0.003807773	0.997191665	0.997191665	1	33	0.002306563
R-HSA-2514856	The phototransduction cascade	1	59	0.003873424	0.997462703	0.997462703	3	27	0.001887188
R-HSA-9612973	Autophagy	7	166	0.010898109	0.997707151	0.997707151	30	108	0.007548752
R-HSA-674695	RNA Polymerase II Pre-transcription Events	2	82	0.005383403	0.997709609	0.997709609	6	17	0.00118823
R-HSA-1236394	Signaling by ERBB4	2	82	0.005383403	0.997709609	0.997709609	13	52	0.003634584
R-HSA-1630316	Glycosaminoglycan metabolism	8	181	0.011882878	0.997714947	0.997714947	12	88	0.006150835
R-HSA-6785807	Interleukin-4 and Interleukin-13 signaling	10	211	0.013852416	0.997852463	0.997852463	9	47	0.003285105
R-HSA-2682334	EPH-Ephrin signaling	3	102	0.006696429	0.997906896	0.997906896	42	56	0.003914168
R-HSA-432722	Golgi Associated Vesicle Biogenesis	1	61	0.004004727	0.997928871	0.997928871	1	7	4.89E-04
R-HSA-8956320	Nucleotide biosynthesis	1	61	0.004004727	0.997928871	0.997928871	1	24	0.001677501
R-HSA-2672351	Stimuli-sensing channels	4	120	0.007878151	0.99798831	0.99798831	5	33	0.002306563
R-HSA-9006931	Signaling by Nuclear Receptors	23	386	0.025341387	0.998004464	0.998004464	32	196	0.013699588
R-HSA-1474290	Collagen formation	3	104	0.006827731	0.998230865	0.998230865	21	77	0.005381981
R-HSA-9609507	Protein localization	7	170	0.011160714	0.998258356	0.998258356	14	53	0.00370448
R-HSA-383280	Nuclear Receptor transcription pathway	2	86	0.005646008	0.998408084	0.998408084	2	2	1.40E-04
R-HSA-6783783	Interleukin-10 signaling	2	86	0.005646008	0.998408084	0.998408084	1	15	0.001048438
R-HSA-6803157	Antimicrobial peptides	4	123	0.008075105	0.998413551	0.998413551	7	58	0.00405396
R-HSA-75893	TNF signaling	1	64	0.004201681	0.998472649	0.998472649	1	58	0.00405396
R-HSA-168898	Toll-like Receptor Cascades	9	202	0.013261555	0.998483343	0.998483343	77	198	0.013839379
R-HSA-73887	Death Receptor Signaling	7	172	0.011292017	0.998483733	0.998483733	16	119	0.008317607
R-HSA-1655829	Regulation of cholesterol biosynthesis by SREBP (SREBF)	2	87	0.00571166	0.998546902	0.998546902	4	52	0.003634584
R-HSA-375276	Peptide ligand-binding receptors	9	203	0.013327206	0.998578813	0.998578813	12	83	0.005801356
R-HSA-112314	Neurotransmitter receptors and postsynaptic signal transmission	11	232	0.015231092	0.998583866	0.998583866	40	110	0.007688544
R-HSA-112399	IRS-mediated signalling	1	65	0.004267332	0.998620112	0.998620112	1	9	6.29E-04
R-HSA-5621480	Dectin-2 family	1	65	0.004267332	0.998620112	0.998620112	1	12	8.39E-04
R-HSA-6806834	Signaling by MET	2	88	0.005777311	0.998673765	0.998673765	3	51	0.003564689
R-HSA-422356	Regulation of insulin secretion	3	108	0.007090336	0.998738494	0.998738494	9	38	0.002656042
R-HSA-446193	Biosynthesis of the N-glycan precursor (dolichol lipid-linked oligosaccharide, LLO) and transfer to a nascent protein	6	159	0.01043855	0.998741723	0.998741723	7	63	0.004403439
R-HSA-8979227	Triglyceride metabolism	1	66	0.004332983	0.998753347	0.998753347	2	24	0.001677501
R-HSA-9029569	NR1H3 & NR1H2 regulate gene expression linked to cholesterol transport and efflux	1	66	0.004332983	0.998753347	0.998753347	2	40	0.002795834
R-HSA-2262752	Cellular responses to stress	74	1008	0.066176471	0.998817545	0.998817545	147	455	0.031802614
R-HSA-376176	Signaling by ROBO receptors	11	235	0.015428046	0.998823419	0.998823419	5	60	0.004193751
R-HSA-9711097	Cellular response to starvation	7	176	0.011554622	0.9988532	0.9988532	4	28	0.001957084
R-HSA-70263	Gluconeogenesis	1	67	0.004398634	0.998873724	0.998873724	1	26	0.001817292
R-HSA-2022090	Assembly of collagen fibrils and other multimeric structures	1	67	0.004398634	0.998873724	0.998873724	1	26	0.001817292
R-HSA-390918	Peroxisomal lipid metabolism	2	90	0.005908613	0.998895596	0.998895596	2	35	0.002446355
R-HSA-8868773	rRNA processing in the nucleus and cytosol	9	207	0.013589811	0.99890613	0.99890613	7	15	0.001048438
R-HSA-8873719	RAB geranylgeranylation	1	68	0.004464286	0.998982485	0.998982485	2	5	3.49E-04
R-HSA-3299685	Detoxification of Reactive Oxygen Species	1	68	0.004464286	0.998982485	0.998982485	1	34	0.002376459
R-HSA-4420097	VEGFA-VEGFR2 Pathway	4	129	0.008469013	0.999017838	0.999017838	32	79	0.005521773
R-HSA-8953897	Cellular responses to stimuli	75	1026	0.067358193	0.999046459	0.999046459	149	486	0.033969386
R-HSA-2428928	IRS-related events triggered by IGF1R	1	69	0.004529937	0.999080749	0.999080749	1	12	8.39E-04
R-HSA-1660499	Synthesis of PIPs at the plasma membrane	1	69	0.004529937	0.999080749	0.999080749	1	33	0.002306563
R-HSA-352230	Amino acid transport across the plasma membrane	1	69	0.004529937	0.999080749	0.999080749	1	36	0.002516251
R-HSA-5576891	Cardiac conduction	5	147	0.009650735	0.999086695	0.999086695	8	33	0.002306563
R-HSA-70171	Glycolysis	3	112	0.007352941	0.999102588	0.999102588	2	24	0.001677501
R-HSA-1483255	PI Metabolism	3	112	0.007352941	0.999102588	0.999102588	3	89	0.006220731
R-HSA-199977	ER to Golgi Anterograde Transport	6	164	0.010766807	0.999127091	0.999127091	17	39	0.002725938
R-HSA-2408522	Selenoamino acid metabolism	7	180	0.011817227	0.999135009	0.999135009	2	33	0.002306563
R-HSA-186797	Signaling by PDGF	1	70	0.004595588	0.999169529	0.999169529	1	31	0.002166772
R-HSA-111885	Opioid Signalling	3	113	0.007418592	0.999176119	0.999176119	17	59	0.004123855
R-HSA-72766	Translation	18	339	0.022255777	0.999222274	0.999222274	38	99	0.00691969
R-HSA-8876198	RAB GEFs exchange GTP for GDP on RABs	2	94	0.006171218	0.999235122	0.999235122	2	21	0.001467813
R-HSA-3858494	Beta-catenin independent WNT signaling	6	166	0.010898109	0.999246747	0.999246747	12	51	0.003564689
R-HSA-6790901	rRNA modification in the nucleus and cytosol	1	71	0.004661239	0.99924974	0.99924974	1	8	5.59E-04
R-HSA-8848021	Signaling by PTK6	1	71	0.004661239	0.99924974	0.99924974	2	53	0.00370448
R-HSA-9006927	Signaling by Non-Receptor Tyrosine Kinases	1	71	0.004661239	0.99924974	0.99924974	2	53	0.00370448
R-HSA-8856825	Cargo recognition for clathrin-mediated endocytosis	3	115	0.007549895	0.999305883	0.999305883	2	15	0.001048438
R-HSA-936837	Ion transport by P-type ATPases	1	72	0.004726891	0.999322208	0.999322208	2	17	0.00118823
R-HSA-2428924	IGF1R signaling cascade	1	72	0.004726891	0.999322208	0.999322208	1	17	0.00118823
R-HSA-211976	Endogenous sterols	1	72	0.004726891	0.999322208	0.999322208	1	18	0.001258125
R-HSA-74751	Insulin receptor signalling cascade	1	72	0.004726891	0.999322208	0.999322208	1	25	0.001747396
R-HSA-9012999	RHO GTPase cycle	27	460	0.03019958	0.999336789	0.999336789	46	91	0.006360523
R-HSA-2142753	Arachidonic acid metabolism	6	168	0.011029412	0.999350419	0.999350419	11	79	0.005521773
R-HSA-2219530	Constitutive Signaling by Aberrant PI3K in Cancer	2	96	0.006302521	0.999363846	0.999363846	1	2	1.40E-04
R-HSA-9711123	Cellular response to chemical stress	13	274	0.017988445	0.999381386	0.999381386	63	134	0.009366045
R-HSA-6802952	Signaling by BRAF and RAF1 fusions	1	73	0.004792542	0.999387681	0.999387681	4	5	3.49E-04
R-HSA-2404192	Signaling by Type 1 Insulin-like Growth Factor 1 Receptor (IGF1R)	1	73	0.004792542	0.999387681	0.999387681	1	19	0.001328021
R-HSA-1793185	Chondroitin sulfate/dermatan sulfate metabolism	1	73	0.004792542	0.999387681	0.999387681	1	28	0.001957084
R-HSA-202403	TCR signaling	4	135	0.00886292	0.999395383	0.999395383	14	52	0.003634584
R-HSA-211897	Cytochrome P450 - arranged by substrate type	7	186	0.012211134	0.999436146	0.999436146	25	61	0.004263647
R-HSA-5621481	C-type lectin receptors (CLRs)	8	203	0.013327206	0.999486467	0.999486467	6	68	0.004752918
R-HSA-948021	Transport to the Golgi and subsequent modification	9	219	0.014377626	0.99950896	0.99950896	20	60	0.004193751
R-HSA-421270	Cell-cell junction organization	2	99	0.006499475	0.999517823	0.999517823	1	54	0.003774376
R-HSA-8986944	Transcriptional Regulation by MECP2	2	100	0.006565126	0.99956045	0.99956045	2	77	0.005381981
R-HSA-1483206	Glycerophospholipid biosynthesis	9	221	0.014508929	0.999571256	0.999571256	16	133	0.009296149
R-HSA-418555	G alpha (s) signalling events	7	190	0.012473739	0.999577418	0.999577418	15	28	0.001957084
R-HSA-204005	COPII-mediated vesicle transport	1	77	0.005055147	0.999592174	0.999592174	10	16	0.001118334
R-HSA-194138	Signaling by VEGF	4	140	0.009191176	0.99959807	0.99959807	32	86	0.006011044
R-HSA-3000178	ECM proteoglycans	1	79	0.00518645	0.999667183	0.999667183	1	23	0.001607605
R-HSA-975634	Retinoid metabolism and transport	1	79	0.00518645	0.999667183	0.999667183	1	28	0.001957084
R-HSA-416476	G alpha (q) signalling events	13	285	0.018710609	0.999685442	0.999685442	8	35	0.002446355
R-HSA-187037	Signaling by NTRK1 (TRKA)	4	143	0.00938813	0.999685924	0.999685924	5	102	0.007129377
R-HSA-15869	Metabolism of nucleotides	11	256	0.016806723	0.999690828	0.999690828	11	142	0.009925211
R-HSA-199992	trans-Golgi Network Vesicle Budding	1	80	0.005252101	0.999699346	0.999699346	1	19	0.001328021
R-HSA-77289	Mitochondrial Fatty Acid Beta-Oxidation	2	105	0.006893382	0.999723659	0.999723659	2	47	0.003285105
R-HSA-5663084	Diseases of carbohydrate metabolism	1	81	0.005317752	0.999728403	0.999728403	2	44	0.003075418
R-HSA-75105	Fatty acyl-CoA biosynthesis	1	82	0.005383403	0.999754653	0.999754653	1	25	0.001747396
R-HSA-1222556	ROS and RNS production in phagocytes	1	82	0.005383403	0.999754653	0.999754653	1	45	0.003145313
R-HSA-449147	Signaling by Interleukins	41	658	0.043198529	0.999756345	0.999756345	142	505	0.035297407
R-HSA-162906	HIV Infection	11	260	0.017069328	0.999762057	0.999762057	47	160	0.011183337
R-HSA-190236	Signaling by FGFR	2	107	0.007024685	0.999770615	0.999770615	29	142	0.009925211
R-HSA-163685	Integration of energy metabolism	4	147	0.009650735	0.99977436	0.99977436	13	66	0.004613126
R-HSA-1592230	Mitochondrial biogenesis	3	128	0.008403361	0.99977494	0.99977494	3	36	0.002516251
R-HSA-425397	Transport of vitamins, nucleosides, and related molecules	2	108	0.007090336	0.999791036	0.999791036	2	40	0.002795834
R-HSA-2871809	FCERI mediated Ca+2 mobilization	3	129	0.008469013	0.999793786	0.999793786	7	11	7.69E-04
R-HSA-6811558	PI5P, PP2A and IER3 Regulate PI3K/AKT Signaling	3	129	0.008469013	0.999793786	0.999793786	1	7	4.89E-04
R-HSA-397014	Muscle contraction	9	232	0.015231092	0.999798802	0.999798802	17	53	0.00370448
R-HSA-425393	Transport of inorganic cations/anions and amino acids/oligopeptides	5	167	0.010963761	0.999808759	0.999808759	5	76	0.005312085
R-HSA-8957275	Post-translational protein phosphorylation	2	109	0.007155987	0.999809653	0.999809653	1	1	6.99E-05
R-HSA-2980736	Peptide hormone metabolism	3	130	0.008534664	0.999811075	0.999811075	3	65	0.004543231
R-HSA-9024446	NR1H2 and NR1H3-mediated signaling	1	85	0.005580357	0.999819145	0.999819145	2	60	0.004193751
R-HSA-5619102	SLC transporter disorders	6	185	0.012145483	0.99981991	0.99981991	5	65	0.004543231
R-HSA-9679191	Potential therapeutics for SARS	5	168	0.011029412	0.999823399	0.999823399	4	36	0.002516251
R-HSA-216083	Integrin cell surface interactions	1	86	0.005646008	0.99983663	0.99983663	2	55	0.003844272
R-HSA-73857	RNA Polymerase II Transcription	132	1728	0.113445378	0.999841574	0.999841574	147	945	0.066051583
R-HSA-388841	Costimulation by the CD28 family	1	87	0.00571166	0.999852425	0.999852425	1	35	0.002446355
R-HSA-5654738	Signaling by FGFR2	1	88	0.005777311	0.999866693	0.999866693	28	46	0.003215209
R-HSA-2151201	Transcriptional activation of mitochondrial biogenesis	1	88	0.005777311	0.999866693	0.999866693	1	32	0.002236667
R-HSA-983705	Signaling by the B Cell Receptor (BCR)	6	189	0.012408088	0.99986761	0.99986761	5	45	0.003145313
R-HSA-6806667	Metabolism of fat-soluble vitamins	1	89	0.005842962	0.999879583	0.999879583	1	34	0.002376459
R-HSA-1280218	Adaptive Immune System	62	933	0.061252626	0.999890466	0.999890466	72	265	0.018522402
R-HSA-199418	Negative regulation of the PI3K/AKT network	3	137	0.008994223	0.999897948	0.999897948	1	10	6.99E-04
R-HSA-162587	HIV Life Cycle	5	175	0.011488971	0.999899231	0.999899231	22	117	0.008177815
R-HSA-6809371	Formation of the cornified envelope	3	138	0.009059874	0.99990658	0.99990658	8	27	0.001887188
R-HSA-6802957	Oncogenic MAPK signaling	1	93	0.006105567	0.999919833	0.999919833	24	46	0.003215209
R-HSA-72312	rRNA processing	9	247	0.016215861	0.999930166	0.999930166	7	21	0.001467813
R-HSA-6807505	RNA polymerase II transcribes snRNA genes	1	95	0.00623687	0.999934591	0.999934591	5	11	7.69E-04
R-HSA-381038	XBP1(S) activates chaperone genes	1	95	0.00623687	0.999934591	0.999934591	1	47	0.003285105
R-HSA-5619115	Disorders of transmembrane transporters	11	280	0.018382353	0.999937762	0.999937762	8	88	0.006150835
R-HSA-70326	Glucose metabolism	3	143	0.00938813	0.999940035	0.999940035	3	50	0.003494793
R-HSA-425366	Transport of bile salts and organic acids, metal ions and amine compounds	4	163	0.010701155	0.999941034	0.999941034	5	67	0.004683022
R-HSA-8956319	Nucleotide catabolism	3	144	0.009453782	0.999945139	0.999945139	3	63	0.004403439
R-HSA-72306	tRNA processing	5	184	0.012079832	0.999951438	0.999951438	4	54	0.003774376
R-HSA-3781865	Diseases of glycosylation	6	202	0.013261555	0.999951969	0.999951969	6	77	0.005381981
R-HSA-2871796	FCERI mediated MAPK activation	2	124	0.008140756	0.999953455	0.999953455	8	20	0.001397917
R-HSA-2219528	PI3K/AKT Signaling in Cancer	2	124	0.008140756	0.999953455	0.999953455	1	21	0.001467813
R-HSA-166520	Signaling by NTRKs	4	166	0.010898109	0.999954296	0.999954296	5	164	0.01146292
R-HSA-194068	Bile acid and bile salt metabolism	2	125	0.008206408	0.999957649	0.999957649	2	99	0.00691969
R-HSA-446728	Cell junction organization	2	126	0.008272059	0.999961468	0.999961468	1	70	0.00489271
R-HSA-1474228	Degradation of the extracellular matrix	3	148	0.009716387	0.999961598	0.999961598	4	105	0.007339065
R-HSA-381070	IRE1alpha activates chaperones	1	101	0.006630777	0.99996448	0.99996448	1	53	0.00370448
R-HSA-381426	Regulation of Insulin-like Growth Factor (IGF) transport and uptake by Insulin-like Growth Factor Binding Proteins (IGFBPs)	2	127	0.00833771	0.999964944	0.999964944	3	14	9.79E-04
R-HSA-174824	Plasma lipoprotein assembly, remodeling, and clearance	1	102	0.006696429	0.999967917	0.999967917	4	86	0.006011044
R-HSA-74752	Signaling by Insulin receptor	1	102	0.006696429	0.999967917	0.999967917	1	34	0.002376459
R-HSA-983695	Antigen activates B Cell Receptor (BCR) leading to generation of second messengers	1	103	0.00676208	0.999971022	0.999971022	2	26	0.001817292
R-HSA-9007101	Rab regulation of trafficking	2	131	0.008600315	0.999975998	0.999975998	2	35	0.002446355
R-HSA-400253	Circadian Clock	1	105	0.006893382	0.99997636	0.99997636	3	59	0.004123855
R-HSA-156580	Phase II - Conjugation of compounds	9	263	0.017266282	0.99997809	0.99997809	7	72	0.005032502
R-HSA-1483257	Phospholipid metabolism	12	314	0.020614496	0.999982532	0.999982532	19	218	0.015237296
R-HSA-2029482	Regulation of actin dynamics for phagocytic cup formation	3	158	0.010372899	0.999984349	0.999984349	10	24	0.001677501
R-HSA-6798695	Neutrophil degranulation	23	478	0.031381303	0.999985484	0.999985484	10	10	6.99E-04
R-HSA-211945	Phase I - Functionalization of compounds	11	301	0.019761029	0.999985546	0.999985546	29	102	0.007129377
R-HSA-9018678	Biosynthesis of specialized proresolving mediators (SPMs)	3	159	0.01043855	0.999985699	0.999985699	10	124	0.008667086
R-HSA-74160	Gene expression (Transcription)	142	1917	0.125853466	0.999985769	0.999985769	209	1090	0.076186482
R-HSA-2454202	Fc epsilon receptor (FCERI) signaling	7	235	0.015428046	0.999985788	0.999985788	16	65	0.004543231
R-HSA-162599	Late Phase of HIV Life Cycle	3	160	0.010504202	0.999986933	0.999986933	4	78	0.005451877
R-HSA-8856828	Clathrin-mediated endocytosis	3	161	0.010569853	0.999988062	0.999988062	17	35	0.002446355
R-HSA-192105	Synthesis of bile acids and bile salts	1	113	0.007418592	0.999989532	0.999989532	1	83	0.005801356
R-HSA-9748784	Drug ADME	7	239	0.015690651	0.999989607	0.999989607	10	121	0.008457398
R-HSA-9664323	FCGR3A-mediated IL10 synthesis	2	141	0.009256828	0.999990726	0.999990726	3	20	0.001397917
R-HSA-196849	Metabolism of water-soluble vitamins and cofactors	8	258	0.016938025	0.999990893	0.999990893	7	143	0.009995107
R-HSA-1500931	Cell-Cell communication	3	165	0.010832458	0.999991689	0.999991689	2	93	0.006500315
R-HSA-9679506	SARS-CoV Infections	29	572	0.037552521	0.999992361	0.999992361	35	401	0.028028238
R-HSA-112316	Neuronal System	23	490	0.032169118	0.999992848	0.999992848	59	221	0.015446984
R-HSA-199991	Membrane Trafficking	36	668	0.043855042	0.999993179	0.999993179	48	219	0.015307192
R-HSA-983712	Ion channel transport	5	208	0.013655462	0.999993352	0.999993352	7	51	0.003564689
R-HSA-5684996	MAPK1/MAPK3 signaling	12	329	0.021599265	0.999993863	0.999993863	15	82	0.00573146
R-HSA-2187338	Visual phototransduction	3	169	0.011095063	0.999994221	0.999994221	5	92	0.006430419
R-HSA-6807070	PTEN Regulation	3	171	0.011226366	0.999995183	0.999995183	1	56	0.003914168
R-HSA-9664433	Leishmania parasite growth and survival	4	193	0.012670693	0.999995558	0.999995558	9	40	0.002795834
R-HSA-9662851	Anti-inflammatory response favouring Leishmania parasite infection	4	193	0.012670693	0.999995558	0.999995558	9	40	0.002795834
R-HSA-1989781	PPARA activates gene expression	3	175	0.011488971	0.999996655	0.999996655	41	41	0.00286573
R-HSA-2871837	FCERI mediated NF-kB activation	3	175	0.011488971	0.999996655	0.999996655	1	19	0.001328021
R-HSA-5673001	RAF/MAP kinase cascade	11	322	0.021139706	0.999996797	0.999996797	14	75	0.005242189
R-HSA-163200	Respiratory electron transport, ATP synthesis by chemiosmotic coupling, and heat production by uncoupling proteins.	2	153	0.010044643	0.999997057	0.999997057	7	31	0.002166772
R-HSA-400206	Regulation of lipid metabolism by PPARalpha	3	177	0.011620273	0.999997214	0.999997214	42	45	0.003145313
R-HSA-9824446	Viral Infection Pathways	66	1073	0.070443803	0.99999771	0.99999771	104	651	0.045502202
R-HSA-112315	Transmission across Chemical Synapses	12	344	0.022584034	0.999997892	0.999997892	41	167	0.011672608
R-HSA-9664417	Leishmania phagocytosis	2	157	0.010307248	0.999997995	0.999997995	9	27	0.001887188
R-HSA-9664407	Parasite infection	2	157	0.010307248	0.999997995	0.999997995	9	27	0.001887188
R-HSA-9664422	FCGR3A-mediated phagocytosis	2	157	0.010307248	0.999997995	0.999997995	9	27	0.001887188
R-HSA-373076	Class A/1 (Rhodopsin-like receptors)	16	414	0.027179622	0.99999871	0.99999871	20	185	0.012930733
R-HSA-9635486	Infection with Mycobacterium tuberculosis	1	135	0.00886292	0.999998888	0.999998888	1	73	0.005102397
R-HSA-9824439	Bacterial Infection Pathways	4	209	0.013721113	0.999998915	0.999998915	5	152	0.01062417
R-HSA-72163	mRNA Splicing - Major Pathway	4	213	0.013983718	0.999999239	0.999999239	8	10	6.99E-04
R-HSA-2173782	Binding and Uptake of Ligands by Scavenger Receptors	2	168	0.011029412	0.999999305	0.999999305	2	33	0.002306563
R-HSA-2029480	Fcgamma receptor (FCGR) dependent phagocytosis	3	193	0.012670693	0.999999361	0.999999361	10	42	0.002935626
R-HSA-114608	Platelet degranulation	1	141	0.009256828	0.999999397	0.999999397	1	11	7.69E-04
R-HSA-1474244	Extracellular matrix organization	10	328	0.021533613	0.99999941	0.99999941	41	319	0.022296778
R-HSA-5683057	MAPK family signaling cascades	13	380	0.024947479	0.999999495	0.999999495	20	122	0.008527294
R-HSA-168256	Immune System	195	2627	0.172465861	0.999999685	0.999999685	474	1664	0.116306703
R-HSA-76005	Response to elevated platelet cytosolic Ca2+	1	148	0.009716387	0.999999705	0.999999705	1	14	9.79E-04
R-HSA-72172	mRNA Splicing	4	224	0.014705882	0.999999715	0.999999715	8	15	0.001048438
R-HSA-597592	Post-translational protein modification	106	1607	0.105501576	0.999999719	0.999999719	141	538	0.03760397
R-HSA-198933	Immunoregulatory interactions between a Lymphoid and a non-Lymphoid cell	5	249	0.016347164	0.999999802	0.999999802	17	44	0.003075418
R-HSA-381119	Unfolded Protein Response (UPR)	1	156	0.010241597	0.99999987	0.99999987	1	99	0.00691969
R-HSA-422475	Axon guidance	25	585	0.038405987	0.999999879	0.999999879	76	298	0.020828965
R-HSA-446203	Asparagine N-linked glycosylation	14	421	0.027639181	0.999999916	0.999999916	27	144	0.010065003
R-HSA-109582	Hemostasis	40	803	0.052717962	0.999999919	0.999999919	53	338	0.023624799
R-HSA-72203	Processing of Capped Intron-Containing Pre-mRNA	7	299	0.019629727	0.99999992	0.99999992	21	34	0.002376459
R-HSA-9675108	Nervous system development	27	621	0.040769433	0.999999921	0.999999921	79	324	0.022646257
R-HSA-9658195	Leishmania infection	7	302	0.019826681	0.999999938	0.999999938	22	95	0.006640106
R-HSA-9824443	Parasitic Infection Pathways	7	302	0.019826681	0.999999938	0.999999938	22	95	0.006640106
R-HSA-196854	Metabolism of vitamins and cofactors	11	382	0.025078782	0.999999965	0.999999965	10	205	0.01432865
R-HSA-5663202	Diseases of signal transduction by growth factor receptors and second messengers	18	498	0.032694328	0.999999966	0.999999966	147	478	0.033410219
R-HSA-6805567	Keratinization	3	226	0.014837185	0.999999971	0.999999971	15	34	0.002376459
R-HSA-211859	Biological oxidations	20	551	0.036173845	0.999999993	0.999999993	37	192	0.013420004
R-HSA-8957322	Metabolism of steroids	7	331	0.021730567	0.999999995	0.999999995	12	250	0.017473964
R-HSA-5653656	Vesicle-mediated transport	38	828	0.054359244	0.999999996	0.999999996	50	252	0.017613756
R-HSA-425407	SLC-mediated transmembrane transport	11	418	0.027442227	0.999999998	0.999999998	12	194	0.013559796
R-HSA-1257604	PIP3 activates AKT signaling	6	322	0.021139706	0.999999998	0.999999998	2	88	0.006150835
R-HSA-9006925	Intracellular signaling by second messengers	8	369	0.024225315	0.999999999	0.999999999	5	116	0.008107919
R-HSA-71387	Metabolism of carbohydrates	13	461	0.030265231	0.999999999	0.999999999	18	241	0.016844901
R-HSA-1428517	The citric acid (TCA) cycle and respiratory electron transport	2	238	0.015625	0.999999999	0.999999999	7	67	0.004683022
R-HSA-8978868	Fatty acid metabolism	11	431	0.028295693	0.999999999	0.999999999	16	220	0.015377088
R-HSA-76002	Platelet activation, signaling and aggregation	4	293	0.019235819	0.999999999	0.999999999	27	117	0.008177815
R-HSA-500792	GPCR ligand binding	21	609	0.039981618	1	1	24	217	0.015167401
R-HSA-418594	G alpha (i) signalling events	10	426	0.027967437	1	1	29	74	0.005172293
R-HSA-5668914	Diseases of metabolism	8	424	0.027836134	1	1	12	195	0.013629692
R-HSA-392499	Metabolism of proteins	137	2213	0.145286239	1	1	215	812	0.056755434
R-HSA-202733	Cell surface interactions at the vascular wall	1	257	0.016872374	1	1	1	65	0.004543231
R-HSA-9006934	Signaling by Receptor Tyrosine Kinases	18	623	0.040900735	1	1	176	746	0.052142308
R-HSA-1266738	Developmental Biology	67	1356	0.089023109	1	1	170	656	0.045851681
R-HSA-5663205	Infectious disease	73	1445	0.094866071	1	1	131	897	0.062696582
R-HSA-372790	Signaling by GPCR	31	876	0.057510504	1	1	96	392	0.027399175
R-HSA-71291	Metabolism of amino acids and derivatives	18	667	0.043789391	1	1	11	285	0.019920319
R-HSA-8953854	Metabolism of RNA	26	830	0.054490546	1	1	54	189	0.013210317
R-HSA-388396	GPCR downstream signalling	23	795	0.052192752	1	1	72	175	0.012231775
R-HSA-168249	Innate Immune System	56	1341	0.08803834	1	1	204	725	0.050674495
R-HSA-382551	Transport of small molecules	31	969	0.063616071	1	1	43	454	0.031732718
R-HSA-9752946	Expression and translocation of olfactory receptors	1	813	0.053374475	1	1	1	4	2.80E-04
R-HSA-381753	Olfactory Signaling Pathway	2	887	0.058232668	1	1	3	13	9.09E-04
R-HSA-162582	Signal Transduction	177	3028	0.198792017	1	1	535	2536	0.177255889
R-HSA-1643685	Disease	132	2528	0.165966387	1	1	330	1787	0.124903893
R-HSA-556833	Metabolism of lipids	41	1446	0.094931723	1	1	107	965	0.0674495
R-HSA-1430728	Metabolism	120	3647	0.239430147	1	1	242	2268	0.1585238
R-HSA-9709957	Sensory Perception	10	1262	0.082851891	1	1	13	143	0.009995107
