# Supplementary material for: Differential Transcriptomic Signatures of Small Airway Cell Cultures Derived from IPF and COVID-19-Induced Exacerbation of Interstitial Lung Disease
Source: Cells. 2023 Oct 21;12(20):2501. doi: 10.3390/cells12202501 (PMC10605205; doi:10.3390/cells12202501)
Supplement: Supplementary file 1 [file cells-12-02501-s001.zip › cells-2614249-supplementary/Table S12.csv]

Supplementary Figure S12. Reactome pathway results for the downregulated genes in the IPF vs. COVID dataset.
Pathway identifier	Pathway name	Entities Found	Entities Total	Entities Ratio	Entities pValue	Entities FDR	Reactions found	Reactions total	Reactions Ratio
R-HSA-1474244	Extracellular matrix organization	57	328	0.021533613	8.03E-14	9.95E-11	217	319	0.022296778
R-HSA-1566948	Elastic fibre formation	17	45	0.002954307	1.18E-09	7.29E-07	15	17	0.00118823
R-HSA-3000171	Non-integrin membrane-ECM interactions	17	61	0.004004727	9.24E-08	3.82E-05	15	22	0.001537709
R-HSA-216083	Integrin cell surface interactions	20	86	0.005646008	1.26E-07	3.91E-05	47	55	0.003844272
R-HSA-2129379	Molecules associated with elastic fibres	13	37	0.002429097	2.33E-07	5.75E-05	9	10	6.99E-04
R-HSA-3000170	Syndecan interactions	11	29	0.001903887	9.40E-07	1.94E-04	9	15	0.001048438
R-HSA-1474228	Degradation of the extracellular matrix	24	148	0.009716387	4.21E-06	7.45E-04	54	105	0.007339065
R-HSA-373755	Semaphorin interactions	15	71	0.004661239	1.40E-05	0.002156882	31	41	0.00286573
R-HSA-1474290	Collagen formation	18	104	0.006827731	2.83E-05	0.003878313	51	77	0.005381981
R-HSA-8957275	Post-translational protein phosphorylation	18	109	0.007155987	5.13E-05	0.005931991	1	1	6.99E-05
R-HSA-373760	L1CAM interactions	20	130	0.008534664	5.30E-05	0.005931991	18	54	0.003774376
R-HSA-9006936	Signaling by TGFB family members	20	136	0.008928571	9.65E-05	0.009712907	49	125	0.008736982
R-HSA-446353	Cell-extracellular matrix interactions	7	19	0.001247374	1.06E-04	0.009712907	7	10	6.99E-04
R-HSA-381426	Regulation of Insulin-like Growth Factor (IGF) transport and uptake by Insulin-like Growth Factor Binding Proteins (IGFBPs)	19	127	0.00833771	1.15E-04	0.009712907	2	14	9.79E-04
R-HSA-2022090	Assembly of collagen fibrils and other multimeric structures	13	67	0.004398634	1.18E-04	0.009712907	21	26	0.001817292
R-HSA-170834	Signaling by TGF-beta Receptor Complex	17	107	0.007024685	1.29E-04	0.00993401	39	100	0.006989586
R-HSA-3000178	ECM proteoglycans	14	79	0.00518645	1.67E-04	0.012009952	16	23	0.001607605
R-HSA-5683826	Surfactant metabolism	11	52	0.003413866	1.87E-04	0.012749698	20	29	0.00202698
R-HSA-3000157	Laminin interactions	8	31	0.002035189	3.85E-04	0.023869499	15	15	0.001048438
R-HSA-1650814	Collagen biosynthesis and modifying enzymes	13	76	0.004989496	3.91E-04	0.023869499	30	51	0.003564689
R-HSA-445144	Signal transduction by L1	7	25	0.001641282	5.49E-04	0.029480971	4	11	7.69E-04
R-HSA-6803211	TP53 Regulates Transcription of Death Receptors and Ligands	6	18	0.001181723	5.55E-04	0.029480971	2	7	4.89E-04
R-HSA-2173789	TGF-beta receptor signaling activates SMADs	10	50	0.003282563	5.56E-04	0.029480971	24	44	0.003075418
R-HSA-1566977	Fibronectin matrix formation	4	7	4.60E-04	6.68E-04	0.034068058	3	3	2.10E-04
R-HSA-6785807	Interleukin-4 and Interleukin-13 signaling	24	211	0.013852416	8.59E-04	0.041657041	10	47	0.003285105
R-HSA-8948216	Collagen chain trimerization	9	44	0.002888655	8.86E-04	0.041657041	9	28	0.001957084
R-HSA-8875878	MET promotes cell motility	9	45	0.002954307	0.001034386	0.045841142	3	12	8.39E-04
R-HSA-5688890	Defective CSF2RA causes SMDP4	4	8	5.25E-04	0.001091456	0.045841142	1	1	6.99E-05
R-HSA-5688849	Defective CSF2RB causes SMDP5	4	8	5.25E-04	0.001091456	0.045841142	1	1	6.99E-05
R-HSA-75205	Dissolution of Fibrin Clot	5	14	9.19E-04	0.001179971	0.048378803	9	21	0.001467813
R-HSA-2214320	Anchoring fibril formation	5	15	9.85E-04	0.001593317	0.06213935	2	4	2.80E-04
R-HSA-1442490	Collagen degradation	11	69	0.004529937	0.001843148	0.070039641	18	34	0.002376459
R-HSA-8874081	MET activates PTK2 signaling	7	32	0.00210084	0.002228643	0.082459793	1	5	3.49E-04
R-HSA-2243919	Crosslinking of collagen fibrils	6	24	0.00157563	0.002367718	0.085237847	13	13	9.09E-04
R-HSA-1500931	Cell-Cell communication	19	165	0.010832458	0.002478721	0.086755241	31	93	0.006500315
R-HSA-114608	Platelet degranulation	17	141	0.009256828	0.002583874	0.087851715	5	11	7.69E-04
R-HSA-8875513	MET interacts with TNS proteins	3	5	3.28E-04	0.002808944	0.09269516	2	2	1.40E-04
R-HSA-6783783	Interleukin-10 signaling	12	86	0.005646008	0.00343414	0.109892474	3	15	0.001048438
R-HSA-76002	Platelet activation, signaling and aggregation	28	293	0.019235819	0.004084446	0.124889582	64	117	0.008177815
R-HSA-76005	Response to elevated platelet cytosolic Ca2+	17	148	0.009716387	0.004162986	0.124889582	5	14	9.79E-04
R-HSA-5627123	RHO GTPases activate PAKs	6	27	0.001772584	0.004187257	0.125617698	10	15	0.001048438
R-HSA-416700	Other semaphorin interactions	5	19	0.001247374	0.004348703	0.126112383	4	9	6.29E-04
R-HSA-446728	Cell junction organization	15	126	0.008272059	0.005005541	0.14015515	19	70	0.00489271
R-HSA-6794361	Neurexins and neuroligins	9	60	0.003939076	0.006755059	0.189141643	17	19	0.001328021
R-HSA-210990	PECAM1 interactions	4	14	9.19E-04	0.007915905	0.208036658	3	7	4.89E-04
R-HSA-400685	Sema4D in semaphorin signaling	6	31	0.002035189	0.00800141	0.208036658	9	13	9.09E-04
R-HSA-2559585	Oncogene Induced Senescence	7	42	0.002757353	0.009419785	0.244666778	13	19	0.001328021
R-HSA-2173793	Transcriptional activity of SMAD2/SMAD3:SMAD4 heterotrimer	9	64	0.004201681	0.009998219	0.244666778	15	51	0.003564689
R-HSA-5660668	CLEC7A/inflammasome pathway	3	8	5.25E-04	0.010194449	0.244666778	2	4	2.80E-04
R-HSA-5627117	RHO GTPases Activate ROCKs	5	24	0.00157563	0.011213645	0.26047873	6	7	4.89E-04
R-HSA-2173796	SMAD2/SMAD3:SMAD4 heterotrimer regulates transcription	7	44	0.002888655	0.011900735	0.26047873	9	24	0.001677501
R-HSA-9603505	NTRK3 as a dependence receptor	2	3	1.97E-04	0.012171401	0.26047873	4	4	2.80E-04
R-HSA-437239	Recycling pathway of L1	8	55	0.003610819	0.012232906	0.26047873	9	14	9.79E-04
R-HSA-75892	Platelet Adhesion to exposed collagen	4	16	0.00105042	0.012403749	0.26047873	4	6	4.19E-04
R-HSA-5687613	Diseases associated with surfactant metabolism	4	16	0.00105042	0.012403749	0.26047873	4	7	4.89E-04
R-HSA-416572	Sema4D induced cell migration and growth-cone collapse	5	25	0.001641282	0.013161399	0.276389386	5	7	4.89E-04
R-HSA-9796292	Formation of axial mesoderm	4	17	0.001116071	0.015151988	0.309043344	4	4	2.80E-04
R-HSA-9012999	RHO GTPase cycle	37	460	0.03019958	0.015452167	0.309043344	52	91	0.006360523
R-HSA-6794362	Protein-protein interactions at synapses	11	93	0.006105567	0.015508238	0.310164759	27	33	0.002306563
R-HSA-422475	Axon guidance	45	585	0.038405987	0.016593762	0.315281477	133	298	0.020828965
R-HSA-186797	Signaling by PDGF	9	70	0.004595588	0.016893487	0.320976254	27	31	0.002166772
R-HSA-5633008	TP53 Regulates Transcription of Cell Death Genes	10	83	0.005449055	0.018248666	0.346724648	11	68	0.004752918
R-HSA-9675108	Nervous system development	47	621	0.040769433	0.018797732	0.357156901	137	324	0.022646257
R-HSA-9675132	Diseases of cellular response to stress	2	4	2.63E-04	0.020873762	0.37572772	3	3	2.10E-04
R-HSA-9630747	Diseases of Cellular Senescence	2	4	2.63E-04	0.020873762	0.37572772	3	3	2.10E-04
R-HSA-445355	Smooth Muscle Contraction	8	61	0.004004727	0.021203954	0.381671179	11	16	0.001118334
R-HSA-109582	Hemostasis	58	803	0.052717962	0.022594249	0.384102238	121	338	0.023624799
R-HSA-196025	Formation of annular gap junctions	3	11	7.22E-04	0.023506968	0.399618455	2	2	1.40E-04
R-HSA-399955	SEMA3A-Plexin repulsion signaling by inhibiting Integrin adhesion	4	20	0.001313025	0.025576158	0.43479468	7	8	5.59E-04
R-HSA-2682334	EPH-Ephrin signaling	11	102	0.006696429	0.027917593	0.464552957	45	56	0.003914168
R-HSA-76009	Platelet Aggregation (Plug Formation)	7	53	0.003479517	0.02903456	0.464552957	24	27	0.001887188
R-HSA-190873	Gap junction degradation	3	12	7.88E-04	0.029329803	0.46927685	4	4	2.80E-04
R-HSA-430116	GP1b-IX-V activation signalling	3	12	7.88E-04	0.029329803	0.46927685	5	7	4.89E-04
R-HSA-1839120	Signaling by FGFR1 amplification mutants	2	5	3.28E-04	0.031468591	0.474295664	5	5	3.49E-04
R-HSA-9034793	Activated NTRK3 signals through PLCG1	2	5	3.28E-04	0.031468591	0.474295664	3	3	2.10E-04
R-HSA-418990	Adherens junctions interactions	8	66	0.004332983	0.031619711	0.474295664	8	49	0.003424897
R-HSA-140877	Formation of Fibrin Clot (Clotting Cascade)	6	43	0.002823004	0.033266079	0.498991188	18	61	0.004263647
R-HSA-5654219	Phospholipase C-mediated cascade: FGFR1	4	22	0.001444328	0.034432576	0.501792013	3	3	2.10E-04
R-HSA-9827857	Specification of primordial germ cells	4	22	0.001444328	0.034432576	0.501792013	4	19	0.001328021
R-HSA-9761174	Formation of intermediate mesoderm	3	13	8.53E-04	0.035842287	0.501792013	3	5	3.49E-04
R-HSA-6799990	Metal sequestration by antimicrobial proteins	3	13	8.53E-04	0.035842287	0.501792013	2	5	3.49E-04
R-HSA-3928664	Ephrin signaling	4	23	0.001509979	0.039448793	0.552283105	11	11	7.69E-04
R-HSA-5625900	RHO GTPases activate CIT	4	23	0.001509979	0.039448793	0.552283105	5	6	4.19E-04
R-HSA-2132295	MHC class II antigen presentation	13	137	0.008994223	0.042955401	0.568478485	25	26	0.001817292
R-HSA-9035034	RHOF GTPase cycle	6	46	0.003019958	0.043640848	0.568478485	3	3	2.10E-04
R-HSA-9707587	Regulation of HMOX1 expression and activity	2	6	3.94E-04	0.043729114	0.568478485	4	4	2.80E-04
R-HSA-1251932	PLCG1 events in ERBB2 signaling	2	6	3.94E-04	0.043729114	0.568478485	2	2	1.40E-04
R-HSA-140834	Extrinsic Pathway of Fibrin Clot Formation	2	6	3.94E-04	0.043729114	0.568478485	7	8	5.59E-04
R-HSA-9013418	RHOBTB2 GTPase cycle	4	24	0.00157563	0.044859318	0.583171134	2	2	1.40E-04
R-HSA-1592389	Activation of Matrix Metalloproteinases	5	35	0.002297794	0.045795301	0.595338915	15	27	0.001887188
R-HSA-9706574	RHOBTB GTPase Cycle	5	36	0.002363445	0.05049681	0.610637052	3	4	2.80E-04
R-HSA-5626467	RHO GTPases activate IQGAPs	5	36	0.002363445	0.05049681	0.610637052	2	5	3.49E-04
R-HSA-2022870	Chondroitin sulfate biosynthesis	4	25	0.001641282	0.050663496	0.610637052	4	9	6.29E-04
R-HSA-1839122	Signaling by activated point mutants of FGFR1	3	15	9.85E-04	0.050886421	0.610637052	4	4	2.80E-04
R-HSA-5688031	Defective pro-SFTPB causes SMDP1 and RDS	1	1	6.57E-05	0.053469333	0.630849302	1	1	6.99E-05
R-HSA-5602410	TLR3 deficiency - HSE	1	1	6.57E-05	0.053469333	0.630849302	1	1	6.99E-05
R-HSA-9646304	Evasion of Oxidative Stress Induced Senescence Due to p14ARF Defects	1	1	6.57E-05	0.053469333	0.630849302	1	1	6.99E-05
R-HSA-9646303	Evasion of Oncogene Induced Senescence Due to p14ARF Defects	1	1	6.57E-05	0.053469333	0.630849302	1	1	6.99E-05
R-HSA-5340573	LGK974 inhibits PORCN	1	1	6.57E-05	0.053469333	0.630849302	1	1	6.99E-05
R-HSA-5687868	Defective SFTPA2 causes IPF	1	1	6.57E-05	0.053469333	0.630849302	1	1	6.99E-05
R-HSA-5655302	Signaling by FGFR1 in disease	6	49	0.003216912	0.055838491	0.630849302	26	35	0.002446355
R-HSA-6806834	Signaling by MET	9	88	0.005777311	0.057349937	0.630849302	3	51	0.003564689
R-HSA-9673768	Signaling by membrane-tethered fusions of PDGFRA or PDGFRB	2	7	4.60E-04	0.057447353	0.631920878	2	2	1.40E-04
R-HSA-9013026	RHOB GTPase cycle	8	75	0.004923845	0.05822206	0.640442664	6	6	4.19E-04
R-HSA-1679131	Trafficking and processing of endosomal TLR	3	16	0.00105042	0.059381507	0.65319658	4	7	4.89E-04
R-HSA-194315	Signaling by Rho GTPases	49	708	0.046481092	0.061376641	0.675143048	115	203	0.014188859
R-HSA-2022928	HS-GAG biosynthesis	5	39	0.002560399	0.066236066	0.684863185	13	14	9.79E-04
R-HSA-1839124	FGFR1 mutant receptor activation	5	39	0.002560399	0.066236066	0.684863185	16	25	0.001747396
R-HSA-6788467	IL-6-type cytokine receptor ligand interactions	3	17	0.001116071	0.068494606	0.684863185	6	14	9.79E-04
R-HSA-190828	Gap junction trafficking	6	52	0.003413866	0.069895725	0.684863185	7	20	0.001397917
R-HSA-75158	TRAIL signaling	2	8	5.25E-04	0.072432759	0.684863185	6	6	4.19E-04
R-HSA-5632681	Ligand-receptor interactions	2	8	5.25E-04	0.072432759	0.684863185	4	4	2.80E-04
R-HSA-194313	VEGF ligand-receptor interactions	2	8	5.25E-04	0.072432759	0.684863185	3	4	2.80E-04
R-HSA-195399	VEGF binds to VEGFR leading to receptor dimerization	2	8	5.25E-04	0.072432759	0.684863185	2	3	2.10E-04
R-HSA-8981373	Intestinal hexose absorption	2	8	5.25E-04	0.072432759	0.684863185	2	3	2.10E-04
R-HSA-446388	Regulation of cytoskeletal remodeling and cell spreading by IPP complex components	2	8	5.25E-04	0.072432759	0.684863185	2	5	3.49E-04
R-HSA-9013106	RHOC GTPase cycle	8	79	0.00518645	0.073556097	0.684863185	3	6	4.19E-04
R-HSA-389957	Prefoldin mediated transfer of substrate to CCT/TriC	4	29	0.001903887	0.077743678	0.684863185	2	2	1.40E-04
R-HSA-391160	Signal regulatory protein family interactions	3	18	0.001181723	0.078198984	0.684863185	1	10	6.99E-04
R-HSA-9716542	Signaling by Rho GTPases, Miro GTPases and RHOBTB3	49	724	0.047531513	0.081579245	0.684863185	115	212	0.014817921
R-HSA-983189	Kinesins	7	68	0.004464286	0.084614638	0.684863185	4	14	9.79E-04
R-HSA-3928665	EPH-ephrin mediated repulsion of cells	6	55	0.003610819	0.08581223	0.684863185	6	9	6.29E-04
R-HSA-399954	Sema3A PAK dependent Axon repulsion	3	19	0.001247374	0.08846561	0.684863185	6	6	4.19E-04
R-HSA-190370	FGFR1b ligand binding and activation	2	9	5.91E-04	0.088510955	0.684863185	2	2	1.40E-04
R-HSA-8964572	Lipid particle organization	2	9	5.91E-04	0.088510955	0.684863185	1	4	2.80E-04
R-HSA-114604	GPVI-mediated activation cascade	5	43	0.002823004	0.090985043	0.684863185	16	25	0.001747396
R-HSA-1266695	Interleukin-7 signaling	4	31	0.002035189	0.093508479	0.684863185	2	26	0.001817292
R-HSA-157858	Gap junction trafficking and regulation	6	57	0.003742122	0.097439881	0.684863185	7	24	0.001677501
R-HSA-6802948	Signaling by high-kinase activity BRAF mutants	5	44	0.002888655	0.097824084	0.684863185	4	6	4.19E-04
R-HSA-354194	GRB2:SOS provides linkage to MAPK signaling for Integrins	3	20	0.001313025	0.099263659	0.684863185	2	2	1.40E-04
R-HSA-114294	Activation, translocation and oligomerization of BAX	1	2	1.31E-04	0.10408293	0.684863185	4	4	2.80E-04
R-HSA-5602415	UNC93B1 deficiency - HSE	1	2	1.31E-04	0.10408293	0.684863185	1	1	6.99E-05
R-HSA-9630791	Evasion of Oncogene Induced Senescence Due to Defective p16INK4A binding to CDK4	1	2	1.31E-04	0.10408293	0.684863185	1	1	6.99E-05
R-HSA-9645722	Defective Intrinsic Pathway for Apoptosis Due to p14ARF Loss of Function	1	2	1.31E-04	0.10408293	0.684863185	1	1	6.99E-05
R-HSA-5579032	Defective TBXAS1 causes GHDD	1	2	1.31E-04	0.10408293	0.684863185	1	1	6.99E-05
R-HSA-5602566	TICAM1 deficiency - HSE	1	2	1.31E-04	0.10408293	0.684863185	1	1	6.99E-05
R-HSA-5619046	Defective SLC26A4 causes Pendred syndrome (PDS)	1	2	1.31E-04	0.10408293	0.684863185	1	1	6.99E-05
R-HSA-9632697	Evasion of Oxidative Stress Induced Senescence Due to Defective p16INK4A binding to CDK4	1	2	1.31E-04	0.10408293	0.684863185	1	1	6.99E-05
R-HSA-9013148	CDC42 GTPase cycle	13	159	0.01043855	0.104803888	0.684863185	3	6	4.19E-04
R-HSA-452723	Transcriptional regulation of pluripotent stem cells	5	45	0.002954307	0.104914742	0.684863185	33	35	0.002446355
R-HSA-159782	Removal of aminoterminal propeptides from gamma-carboxylated proteins	2	10	6.57E-04	0.105522549	0.684863185	9	9	6.29E-04
R-HSA-426117	Cation-coupled Chloride cotransporters	2	10	6.57E-04	0.105522549	0.684863185	1	4	2.80E-04
R-HSA-447041	CHL1 interactions	2	10	6.57E-04	0.105522549	0.684863185	1	5	3.49E-04
R-HSA-416482	G alpha (12/13) signalling events	8	86	0.005646008	0.105737556	0.684863185	12	15	0.001048438
R-HSA-2892247	POU5F1 (OCT4), SOX2, NANOG activate genes related to proliferation	3	21	0.001378676	0.110560951	0.684863185	16	16	0.001118334
R-HSA-190242	FGFR1 ligand binding and activation	3	21	0.001378676	0.110560951	0.684863185	6	7	4.89E-04
R-HSA-9690406	Transcriptional regulation of testis differentiation	3	21	0.001378676	0.110560951	0.684863185	15	18	0.001258125
R-HSA-6804114	TP53 Regulates Transcription of Genes Involved in G2 Cell Cycle Arrest	3	21	0.001378676	0.110560951	0.684863185	5	11	7.69E-04
R-HSA-445095	Interaction between L1 and Ankyrins	4	33	0.002166492	0.110654681	0.684863185	2	4	2.80E-04
R-HSA-1793185	Chondroitin sulfate/dermatan sulfate metabolism	7	73	0.004792542	0.111359805	0.684863185	10	28	0.001957084
R-HSA-372708	p130Cas linkage to MAPK signaling for integrins	3	22	0.001444328	0.122324352	0.684863185	3	3	2.10E-04
R-HSA-190840	Microtubule-dependent trafficking of connexons from Golgi to the plasma membrane	3	22	0.001444328	0.122324352	0.684863185	1	2	1.40E-04
R-HSA-212718	EGFR interacts with phospholipase C-gamma	2	11	7.22E-04	0.123322035	0.684863185	3	3	2.10E-04
R-HSA-425986	Sodium/Proton exchangers	2	11	7.22E-04	0.123322035	0.684863185	3	4	2.80E-04
R-HSA-446107	Type I hemidesmosome assembly	2	11	7.22E-04	0.123322035	0.684863185	4	6	4.19E-04
R-HSA-390696	Adrenoceptors	2	11	7.22E-04	0.123322035	0.684863185	5	12	8.39E-04
R-HSA-8963676	Intestinal absorption	2	11	7.22E-04	0.123322035	0.684863185	2	6	4.19E-04
R-HSA-1630316	Glycosaminoglycan metabolism	14	181	0.011882878	0.130317334	0.684863185	34	88	0.006150835
R-HSA-190872	Transport of connexons to the plasma membrane	3	23	0.001509979	0.134520117	0.684863185	1	3	2.10E-04
R-HSA-5674135	MAP2K and MAPK activation	5	49	0.003216912	0.13567356	0.684863185	8	12	8.39E-04
R-HSA-9656223	Signaling by RAF1 mutants	5	49	0.003216912	0.13567356	0.684863185	4	7	4.89E-04
R-HSA-9609736	Assembly and cell surface presentation of NMDA receptors	5	49	0.003216912	0.13567356	0.684863185	10	23	0.001607605
R-HSA-9006934	Signaling by Receptor Tyrosine Kinases	41	623	0.040900735	0.137899941	0.684863185	313	746	0.052142308
R-HSA-5686938	Regulation of TLR by endogenous ligand	4	36	0.002363445	0.138749114	0.684863185	6	12	8.39E-04
R-HSA-2534343	Interaction With Cumulus Cells And The Zona Pellucida	2	12	7.88E-04	0.141776767	0.684863185	2	2	1.40E-04
R-HSA-428542	Regulation of commissural axon pathfinding by SLIT and ROBO	2	12	7.88E-04	0.141776767	0.684863185	3	5	3.49E-04
R-HSA-448706	Interleukin-1 processing	2	12	7.88E-04	0.141776767	0.684863185	2	5	3.49E-04
R-HSA-6802957	Oncogenic MAPK signaling	8	93	0.006105567	0.144518243	0.684863185	28	46	0.003215209
R-HSA-8980692	RHOA GTPase cycle	12	154	0.010110294	0.147051924	0.684863185	3	6	4.19E-04
R-HSA-389958	Cooperation of Prefoldin and TriC/CCT in actin and tubulin folding	4	37	0.002429097	0.148692259	0.684863185	6	6	4.19E-04
R-HSA-9632693	Evasion of Oxidative Stress Induced Senescence Due to p16INK4A Defects	1	3	1.97E-04	0.151993138	0.684863185	2	2	1.40E-04
R-HSA-9630750	Evasion of Oncogene Induced Senescence Due to p16INK4A Defects	1	3	1.97E-04	0.151993138	0.684863185	2	2	1.40E-04
R-HSA-9632700	Evasion of Oxidative Stress Induced Senescence Due to Defective p16INK4A binding to CDK4 and CDK6	1	3	1.97E-04	0.151993138	0.684863185	1	1	6.99E-05
R-HSA-4793953	Defective B4GALT1 causes CDG-2d	1	3	1.97E-04	0.151993138	0.684863185	1	1	6.99E-05
R-HSA-1299316	TWIK-releated acid-sensitive K+ channel (TASK)	1	3	1.97E-04	0.151993138	0.684863185	1	1	6.99E-05
R-HSA-5602571	TRAF3 deficiency - HSE	1	3	1.97E-04	0.151993138	0.684863185	1	1	6.99E-05
R-HSA-5579022	Defective GGT1 causes GLUTH	1	3	1.97E-04	0.151993138	0.684863185	1	1	6.99E-05
R-HSA-5656364	Defective SLC5A1 causes congenital glucose/galactose malabsorption (GGM)	1	3	1.97E-04	0.151993138	0.684863185	1	1	6.99E-05
R-HSA-9630794	Evasion of Oncogene Induced Senescence Due to Defective p16INK4A binding to CDK4 and CDK6	1	3	1.97E-04	0.151993138	0.684863185	1	1	6.99E-05
R-HSA-176034	Interactions of Tat with host cellular proteins	1	3	1.97E-04	0.151993138	0.684863185	1	2	1.40E-04
R-HSA-2173795	Downregulation of SMAD2/3:SMAD4 transcriptional activity	4	38	0.002494748	0.158900027	0.684863185	6	27	0.001887188
R-HSA-389977	Post-chaperonin tubulin folding pathway	3	25	0.001641282	0.160072489	0.684863185	9	9	6.29E-04
R-HSA-9609523	Insertion of tail-anchored proteins into the endoplasmic reticulum membrane	3	25	0.001641282	0.160072489	0.684863185	7	7	4.89E-04
R-HSA-9823730	Formation of definitive endoderm	3	25	0.001641282	0.160072489	0.684863185	6	13	9.09E-04
R-HSA-140875	Common Pathway of Fibrin Clot Formation	3	25	0.001641282	0.160072489	0.684863185	6	29	0.00202698
R-HSA-5140745	WNT5A-dependent internalization of FZD2, FZD5 and ROR2	2	13	8.53E-04	0.160766001	0.684863185	2	2	1.40E-04
R-HSA-1236973	Cross-presentation of particulate exogenous antigens (phagosomes)	2	13	8.53E-04	0.160766001	0.684863185	2	3	2.10E-04
R-HSA-3928662	EPHB-mediated forward signaling	5	52	0.003413866	0.161060569	0.684863185	22	26	0.001817292
R-HSA-2172127	DAP12 interactions	5	52	0.003413866	0.161060569	0.684863185	17	33	0.002306563
R-HSA-9758941	Gastrulation	11	143	0.00938813	0.16929236	0.684863185	21	72	0.005032502
R-HSA-354192	Integrin signaling	4	39	0.002560399	0.169357083	0.684863185	22	24	0.001677501
R-HSA-140837	Intrinsic Pathway of Fibrin Clot Formation	3	26	0.001706933	0.173361104	0.684863185	5	24	0.001677501
R-HSA-6802955	Paradoxical activation of RAF signaling by kinase inactive BRAF	5	54	0.003545168	0.178968182	0.684863185	4	7	4.89E-04
R-HSA-6802946	Signaling by moderate kinase activity BRAF mutants	5	54	0.003545168	0.178968182	0.684863185	4	7	4.89E-04
R-HSA-9649948	Signaling downstream of RAS mutants	5	54	0.003545168	0.178968182	0.684863185	4	7	4.89E-04
R-HSA-6802949	Signaling by RAS mutants	5	54	0.003545168	0.178968182	0.684863185	4	9	6.29E-04
R-HSA-1483226	Synthesis of PI	2	14	9.19E-04	0.180180006	0.684863185	1	3	2.10E-04
R-HSA-8941332	RUNX2 regulates genes involved in cell migration	2	14	9.19E-04	0.180180006	0.684863185	2	7	4.89E-04
R-HSA-9662834	CD163 mediating an anti-inflammatory response	2	14	9.19E-04	0.180180006	0.684863185	2	9	6.29E-04
R-HSA-421270	Cell-cell junction organization	8	99	0.006499475	0.182557764	0.684863185	8	54	0.003774376
R-HSA-9034015	Signaling by NTRK3 (TRKC)	3	27	0.001772584	0.186946528	0.684863185	19	19	0.001328021
R-HSA-9694614	Attachment and Entry	3	27	0.001772584	0.186946528	0.684863185	5	11	7.69E-04
R-HSA-9034013	NTF3 activates NTRK3 signaling	1	4	2.63E-04	0.197344189	0.684863185	2	2	1.40E-04
R-HSA-2206307	MPS IIIA - Sanfilippo syndrome A	1	4	2.63E-04	0.197344189	0.684863185	2	2	1.40E-04
R-HSA-8854521	Interaction between PHLDA1 and AURKA	1	4	2.63E-04	0.197344189	0.684863185	2	2	1.40E-04
R-HSA-5658034	HHAT G278V doesn't palmitoylate Hh-Np	1	4	2.63E-04	0.197344189	0.684863185	1	1	6.99E-05
R-HSA-5619047	Defective SLC2A9 causes hypouricemia renal 2 (RHUC2)	1	4	2.63E-04	0.197344189	0.684863185	1	1	6.99E-05
R-HSA-9035968	Defective GGT1 in aflatoxin detoxification causes GLUTH	1	4	2.63E-04	0.197344189	0.684863185	1	1	6.99E-05
R-HSA-194306	Neurophilin interactions with VEGF and VEGFR	1	4	2.63E-04	0.197344189	0.684863185	1	2	1.40E-04
R-HSA-446343	Localization of the PINCH-ILK-PARVIN complex to focal adhesions	1	4	2.63E-04	0.197344189	0.684863185	1	2	1.40E-04
R-HSA-2473224	Antagonism of Activin by Follistatin	1	4	2.63E-04	0.197344189	0.684863185	1	2	1.40E-04
R-HSA-171286	Synthesis and processing of ENV and VPU	1	4	2.63E-04	0.197344189	0.684863185	1	10	6.99E-04
R-HSA-416550	Sema4D mediated inhibition of cell attachment and migration	2	15	9.85E-04	0.199919232	0.684863185	4	6	4.19E-04
R-HSA-190373	FGFR1c ligand binding and activation	2	15	9.85E-04	0.199919232	0.684863185	2	3	2.10E-04
R-HSA-5654689	PI-3K cascade:FGFR1	3	28	0.001838235	0.200795815	0.684863185	6	7	4.89E-04
R-HSA-3238698	WNT ligand biogenesis and trafficking	3	28	0.001838235	0.200795815	0.684863185	8	12	8.39E-04
R-HSA-9013507	NOTCH3 Activation and Transmission of Signal to the Nucleus	3	28	0.001838235	0.200795815	0.684863185	5	15	0.001048438
R-HSA-189200	Cellular hexose transport	3	28	0.001838235	0.200795815	0.684863185	3	18	0.001258125
R-HSA-5654687	Downstream signaling of activated FGFR1	4	42	0.002757353	0.202066893	0.684863185	23	24	0.001677501
R-HSA-174824	Plasma lipoprotein assembly, remodeling, and clearance	8	102	0.006696429	0.203051415	0.684863185	17	86	0.006011044
R-HSA-9013405	RHOD GTPase cycle	5	57	0.003742122	0.207125377	0.684863185	2	9	6.29E-04
R-HSA-3656237	Defective EXT2 causes exostoses 2	2	16	0.00105042	0.219893536	0.684863185	4	4	2.80E-04
R-HSA-3656253	Defective EXT1 causes exostoses 1, TRPS2 and CHDS	2	16	0.00105042	0.219893536	0.684863185	4	4	2.80E-04
R-HSA-418890	Role of second messengers in netrin-1 signaling	2	16	0.00105042	0.219893536	0.684863185	3	4	2.80E-04
R-HSA-217271	FMO oxidises nucleophiles	2	16	0.00105042	0.219893536	0.684863185	2	3	2.10E-04
R-HSA-2691230	Signaling by NOTCH1 HD Domain Mutants in Cancer	2	16	0.00105042	0.219893536	0.684863185	3	6	4.19E-04
R-HSA-2691232	Constitutive Signaling by NOTCH1 HD Domain Mutants	2	16	0.00105042	0.219893536	0.684863185	3	6	4.19E-04
R-HSA-159854	Gamma-carboxylation, transport, and amino-terminal cleavage of proteins	2	16	0.00105042	0.219893536	0.684863185	11	27	0.001887188
R-HSA-8941856	RUNX3 regulates NOTCH signaling	2	16	0.00105042	0.219893536	0.684863185	2	7	4.89E-04
R-HSA-8951936	RUNX3 regulates p14-ARF	2	16	0.00105042	0.219893536	0.684863185	2	8	5.59E-04
R-HSA-977225	Amyloid fiber formation	7	89	0.005842962	0.221529882	0.684863185	13	33	0.002306563
R-HSA-211999	CYP2E1 reactions	3	30	0.001969538	0.229157849	0.684863185	6	6	4.19E-04
R-HSA-5654688	SHC-mediated cascade:FGFR1	3	30	0.001969538	0.229157849	0.684863185	4	4	2.80E-04
R-HSA-389960	Formation of tubulin folding intermediates by CCT/TriC	3	30	0.001969538	0.229157849	0.684863185	2	2	1.40E-04
R-HSA-201451	Signaling by BMP	3	30	0.001969538	0.229157849	0.684863185	9	17	0.00118823
R-HSA-6783589	Interleukin-6 family signaling	3	30	0.001969538	0.229157849	0.684863185	6	34	0.002376459
R-HSA-8963898	Plasma lipoprotein assembly	3	30	0.001969538	0.229157849	0.684863185	3	19	0.001328021
R-HSA-9661069	Defective binding of RB1 mutants to E2F1,(E2F2, E2F3)	2	17	0.001116071	0.240021468	0.684863185	1	1	6.99E-05
R-HSA-9659787	Aberrant regulation of mitotic G1/S transition in cancer due to RB1 defects	2	17	0.001116071	0.240021468	0.684863185	1	2	1.40E-04
R-HSA-196843	Vitamin B2 (riboflavin) metabolism	2	17	0.001116071	0.240021468	0.684863185	2	5	3.49E-04
R-HSA-167021	PLC-gamma1 signalling	1	5	3.28E-04	0.240272627	0.684863185	3	3	2.10E-04
R-HSA-139910	Activation of BMF and translocation to mitochondria	1	5	3.28E-04	0.240272627	0.684863185	2	2	1.40E-04
R-HSA-8853336	Signaling by plasma membrane FGFR1 fusions	1	5	3.28E-04	0.240272627	0.684863185	2	2	1.40E-04
R-HSA-5579010	Defective CYP24A1 causes HCAI	1	5	3.28E-04	0.240272627	0.684863185	1	1	6.99E-05
R-HSA-392023	Adrenaline signalling through Alpha-2 adrenergic receptor	1	5	3.28E-04	0.240272627	0.684863185	1	1	6.99E-05
R-HSA-5619095	Defective SLCO2A1 causes primary, autosomal recessive hypertrophic osteoarthropathy 2 (PHOAR2)	1	5	3.28E-04	0.240272627	0.684863185	1	1	6.99E-05
R-HSA-390650	Histamine receptors	1	5	3.28E-04	0.240272627	0.684863185	2	7	4.89E-04
R-HSA-167060	NGF processing	1	5	3.28E-04	0.240272627	0.684863185	1	5	3.49E-04
R-HSA-9036866	Expression and Processing of Neurotrophins	1	5	3.28E-04	0.240272627	0.684863185	1	5	3.49E-04
R-HSA-9662360	Sensory processing of sound by inner hair cells of the cochlea	6	76	0.004989496	0.242644677	0.684863185	2	7	4.89E-04
R-HSA-5654693	FRS-mediated FGFR1 signaling	3	31	0.002035189	0.243608715	0.684863185	9	9	6.29E-04
R-HSA-194138	Signaling by VEGF	10	140	0.009191176	0.245372692	0.684863185	57	86	0.006011044
R-HSA-9013404	RAC2 GTPase cycle	7	92	0.006039916	0.245538761	0.684863185	10	10	6.99E-04
R-HSA-210500	Glutamate Neurotransmitter Release Cycle	3	32	0.00210084	0.258199865	0.684863185	4	8	5.59E-04
R-HSA-5357769	Caspase activation via extrinsic apoptotic signalling pathway	3	32	0.00210084	0.258199865	0.684863185	6	17	0.00118823
R-HSA-3295583	TRP channels	3	32	0.00210084	0.258199865	0.684863185	2	7	4.89E-04
R-HSA-202433	Generation of second messenger molecules	4	47	0.003085609	0.260089438	0.684863185	10	17	0.00118823
R-HSA-9646399	Aggrephagy	4	47	0.003085609	0.260089438	0.684863185	4	15	0.001048438
R-HSA-399956	CRMPs in Sema3A signaling	2	18	0.001181723	0.260229593	0.684863185	5	5	3.49E-04
R-HSA-418457	cGMP effects	2	18	0.001181723	0.260229593	0.684863185	4	4	2.80E-04
R-HSA-5654227	Phospholipase C-mediated cascade; FGFR3	2	18	0.001181723	0.260229593	0.684863185	3	3	2.10E-04
R-HSA-8963896	HDL assembly	2	18	0.001181723	0.260229593	0.684863185	2	9	6.29E-04
R-HSA-9701898	STAT3 nuclear events downstream of ALK signaling	2	18	0.001181723	0.260229593	0.684863185	2	10	6.99E-04
R-HSA-9753281	Paracetamol ADME	5	63	0.004136029	0.267163376	0.684863185	4	12	8.39E-04
R-HSA-8853884	Transcriptional Regulation by VENTX	4	48	0.003151261	0.272077604	0.684863185	4	13	9.09E-04
R-HSA-9734009	Defective Intrinsic Pathway for Apoptosis	3	33	0.002166492	0.272902926	0.684863185	3	24	0.001677501
R-HSA-193648	NRAGE signals death through JNK	5	64	0.004201681	0.277539087	0.684863185	1	7	4.89E-04
R-HSA-9662361	Sensory processing of sound by outer hair cells of the cochlea	5	64	0.004201681	0.277539087	0.684863185	1	8	5.59E-04
R-HSA-2219530	Constitutive Signaling by Aberrant PI3K in Cancer	7	96	0.006302521	0.278711286	0.684863185	1	2	1.40E-04
R-HSA-5654228	Phospholipase C-mediated cascade; FGFR4	2	19	0.001247374	0.280451875	0.684863185	3	3	2.10E-04
R-HSA-9013957	TLR3-mediated TICAM1-dependent programmed cell death	1	6	3.94E-04	0.280907719	0.684863185	3	3	2.10E-04
R-HSA-9026527	Activated NTRK2 signals through PLCG1	1	6	3.94E-04	0.280907719	0.684863185	3	3	2.10E-04
R-HSA-1296025	ATP sensitive Potassium channels	1	6	3.94E-04	0.280907719	0.684863185	2	2	1.40E-04
R-HSA-9754119	Drug-mediated inhibition of CDK4/CDK6 activity	1	6	3.94E-04	0.280907719	0.684863185	2	2	1.40E-04
R-HSA-390651	Dopamine receptors	1	6	3.94E-04	0.280907719	0.684863185	2	4	2.80E-04
R-HSA-2142850	Hyaluronan biosynthesis and export	1	6	3.94E-04	0.280907719	0.684863185	1	3	2.10E-04
R-HSA-4420097	VEGFA-VEGFR2 Pathway	9	129	0.008469013	0.282012955	0.684863185	53	79	0.005521773
R-HSA-3000480	Scavenging by Class A Receptors	4	49	0.003216912	0.284157751	0.684863185	7	10	6.99E-04
R-HSA-2559580	Oxidative Stress Induced Senescence	8	113	0.007418592	0.28489269	0.684863185	22	40	0.002795834
R-HSA-9619483	Activation of AMPK downstream of NMDARs	3	34	0.002232143	0.287690661	0.684863185	1	3	2.10E-04
R-HSA-8940973	RUNX2 regulates osteoblast differentiation	3	34	0.002232143	0.287690661	0.684863185	4	24	0.001677501
R-HSA-5620971	Pyroptosis	3	34	0.002232143	0.287690661	0.684863185	2	23	0.001607605
R-HSA-6791312	TP53 Regulates Transcription of Cell Cycle Genes	5	65	0.004267332	0.287994473	0.684863185	8	42	0.002935626
R-HSA-1445148	Translocation of SLC2A4 (GLUT4) to the plasma membrane	6	81	0.005317752	0.288466189	0.684863185	3	15	0.001048438
R-HSA-8878166	Transcriptional regulation by RUNX2	10	147	0.009650735	0.292495354	0.684863185	13	84	0.005871252
R-HSA-1226099	Signaling by FGFR in disease	6	82	0.005383403	0.297850529	0.684863185	59	99	0.00691969
R-HSA-9725370	Signaling by ALK fusions and activated point mutants	5	66	0.004332983	0.298519982	0.684863185	14	29	0.00202698
R-HSA-9700206	Signaling by ALK in cancer	5	66	0.004332983	0.298519982	0.684863185	15	37	0.002586147
R-HSA-388844	Receptor-type tyrosine-protein phosphatases	2	20	0.001313025	0.300629095	0.684863185	6	6	4.19E-04
R-HSA-5083636	Defective GALNT12 causes CRCS1	2	20	0.001313025	0.300629095	0.684863185	1	1	6.99E-05
R-HSA-5083625	Defective GALNT3 causes HFTC	2	20	0.001313025	0.300629095	0.684863185	1	1	6.99E-05
R-HSA-140534	Caspase activation via Death Receptors in the presence of ligand	2	20	0.001313025	0.300629095	0.684863185	5	9	6.29E-04
R-HSA-6803207	TP53 Regulates Transcription of Caspase Activators and Caspases	2	20	0.001313025	0.300629095	0.684863185	7	17	0.00118823
R-HSA-3232118	SUMOylation of transcription factors	2	20	0.001313025	0.300629095	0.684863185	2	11	7.69E-04
R-HSA-392154	Nitric oxide stimulates guanylate cyclase	3	35	0.002297794	0.302537009	0.684863185	6	7	4.89E-04
R-HSA-5663220	RHO GTPases Activate Formins	10	149	0.009782038	0.306395694	0.684863185	16	27	0.001887188
R-HSA-9013423	RAC3 GTPase cycle	7	100	0.006565126	0.312918032	0.684863185	3	6	4.19E-04
R-HSA-2424491	DAP12 signaling	3	36	0.002363445	0.317417113	0.684863185	14	17	0.00118823
R-HSA-68911	G2 Phase	1	7	4.60E-04	0.319371843	0.684863185	2	2	1.40E-04
R-HSA-190374	FGFR1c and Klotho ligand binding and activation	1	7	4.60E-04	0.319371843	0.684863185	2	2	1.40E-04
R-HSA-9673221	Defective F9 activation	1	7	4.60E-04	0.319371843	0.684863185	1	1	6.99E-05
R-HSA-5619067	Defective SLC1A1 is implicated in schizophrenia 18 (SCZD18) and dicarboxylic aminoaciduria (DCBXA)	1	7	4.60E-04	0.319371843	0.684863185	1	1	6.99E-05
R-HSA-174577	Activation of C3 and C5	1	7	4.60E-04	0.319371843	0.684863185	3	4	2.80E-04
R-HSA-3296197	Hydroxycarboxylic acid-binding receptors	1	7	4.60E-04	0.319371843	0.684863185	1	3	2.10E-04
R-HSA-5250971	Toxicity of botulinum toxin type C (botC)	1	7	4.60E-04	0.319371843	0.684863185	1	5	3.49E-04
R-HSA-420597	Nectin/Necl trans heterodimerization	1	7	4.60E-04	0.319371843	0.684863185	1	8	5.59E-04
R-HSA-3560783	Defective B4GALT7 causes EDS, progeroid type	2	21	0.001378676	0.32070831	0.684863185	1	1	6.99E-05
R-HSA-4420332	Defective B3GALT6 causes EDSP2 and SEMDJL1	2	21	0.001378676	0.32070831	0.684863185	1	1	6.99E-05
R-HSA-5083632	Defective C1GALT1C1 causes TNPS	2	21	0.001378676	0.32070831	0.684863185	1	1	6.99E-05
R-HSA-69236	G1 Phase	4	52	0.003413866	0.320803196	0.684863185	12	17	0.00118823
R-HSA-69231	Cyclin D associated events in G1	4	52	0.003413866	0.320803196	0.684863185	12	17	0.00118823
R-HSA-375280	Amine ligand-binding receptors	4	52	0.003413866	0.320803196	0.684863185	9	36	0.002516251
R-HSA-3560801	Defective B3GAT3 causes JDSSDHD	2	22	0.001444328	0.340642357	0.684863185	1	1	6.99E-05
R-HSA-5637810	Constitutive Signaling by EGFRvIII	2	22	0.001444328	0.340642357	0.684863185	4	18	0.001258125
R-HSA-5637812	Signaling by EGFRvIII in Cancer	2	22	0.001444328	0.340642357	0.684863185	4	18	0.001258125
R-HSA-202733	Cell surface interactions at the vascular wall	16	257	0.016872374	0.342026305	0.684863185	15	65	0.004543231
R-HSA-9664424	Cell recruitment (pro-inflammatory response)	4	54	0.003545168	0.345430398	0.684863185	5	23	0.001607605
R-HSA-9660826	Purinergic signaling in leishmaniasis infection	4	54	0.003545168	0.345430398	0.684863185	5	23	0.001607605
R-HSA-1638091	Heparan sulfate/heparin (HS-GAG) metabolism	6	87	0.00571166	0.345504859	0.684863185	23	33	0.002306563
R-HSA-9659379	Sensory processing of sound	6	87	0.00571166	0.345504859	0.684863185	3	13	9.09E-04
R-HSA-1266738	Developmental Biology	78	1356	0.089023109	0.353086708	0.684863185	262	656	0.045851681
R-HSA-5362798	Release of Hh-Np from the secreting cell	1	8	5.25E-04	0.355780854	0.684863185	5	5	3.49E-04
R-HSA-9652817	Signaling by MAPK mutants	1	8	5.25E-04	0.355780854	0.684863185	1	1	6.99E-05
R-HSA-166665	Terminal pathway of complement	1	8	5.25E-04	0.355780854	0.684863185	4	5	3.49E-04
R-HSA-5653890	Lactose synthesis	1	8	5.25E-04	0.355780854	0.684863185	2	3	2.10E-04
R-HSA-111457	Release of apoptotic factors from the mitochondria	1	8	5.25E-04	0.355780854	0.684863185	2	4	2.80E-04
R-HSA-5638302	Signaling by Overexpressed Wild-Type EGFR in Cancer	1	8	5.25E-04	0.355780854	0.684863185	1	2	1.40E-04
R-HSA-5638303	Inhibition of Signaling by Overexpressed EGFR	1	8	5.25E-04	0.355780854	0.684863185	1	2	1.40E-04
R-HSA-389397	Orexin and neuropeptides FF and QRFP bind to their respective receptors	1	8	5.25E-04	0.355780854	0.684863185	1	4	2.80E-04
R-HSA-5635851	GLI proteins bind promoters of Hh responsive genes to promote transcription	1	8	5.25E-04	0.355780854	0.684863185	1	4	2.80E-04
R-HSA-2660825	Signaling by NOTCH1 t(7;9)(NOTCH1:M1580_K2555) Translocation Mutant	1	8	5.25E-04	0.355780854	0.684863185	1	5	3.49E-04
R-HSA-9758919	Epithelial-Mesenchymal Transition (EMT) during gastrulation	1	8	5.25E-04	0.355780854	0.684863185	1	5	3.49E-04
R-HSA-2660826	Constitutive Signaling by NOTCH1 t(7;9)(NOTCH1:M1580_K2555) Translocation Mutant	1	8	5.25E-04	0.355780854	0.684863185	1	5	3.49E-04
R-HSA-9758920	Formation of lateral plate mesoderm	1	8	5.25E-04	0.355780854	0.684863185	1	5	3.49E-04
R-HSA-9013149	RAC1 GTPase cycle	12	191	0.012539391	0.36036204	0.684863185	3	6	4.19E-04
R-HSA-9665348	Signaling by ERBB2 ECD mutants	2	23	0.001509979	0.360389384	0.684863185	13	15	0.001048438
R-HSA-8849932	Synaptic adhesion-like molecules	2	23	0.001509979	0.360389384	0.684863185	4	8	5.59E-04
R-HSA-9613829	Chaperone Mediated Autophagy	2	23	0.001509979	0.360389384	0.684863185	9	19	0.001328021
R-HSA-1912420	Pre-NOTCH Processing in Golgi	2	23	0.001509979	0.360389384	0.684863185	3	8	5.59E-04
R-HSA-2979096	NOTCH2 Activation and Transmission of Signal to the Nucleus	2	23	0.001509979	0.360389384	0.684863185	3	11	7.69E-04
R-HSA-2142845	Hyaluronan metabolism	2	23	0.001509979	0.360389384	0.684863185	2	13	9.09E-04
R-HSA-111471	Apoptotic factor-mediated response	2	23	0.001509979	0.360389384	0.684863185	4	28	0.001957084
R-HSA-196791	Vitamin D (calciferol) metabolism	2	23	0.001509979	0.360389384	0.684863185	2	20	0.001397917
R-HSA-5083635	Defective B3GALTL causes PpS	3	39	0.002560399	0.362029727	0.684863185	1	1	6.99E-05
R-HSA-5654726	Negative regulation of FGFR1 signaling	3	39	0.002560399	0.362029727	0.684863185	4	15	0.001048438
R-HSA-1855204	Synthesis of IP3 and IP4 in the cytosol	3	39	0.002560399	0.362029727	0.684863185	2	12	8.39E-04
R-HSA-9619665	EGR2 and SOX10-mediated initiation of Schwann cell myelination	3	39	0.002560399	0.362029727	0.684863185	4	26	0.001817292
R-HSA-9668328	Sealing of the nuclear envelope (NE) by ESCRT-III	3	39	0.002560399	0.362029727	0.684863185	1	7	4.89E-04
R-HSA-5620924	Intraflagellar transport	4	56	0.003676471	0.370091409	0.684863185	6	12	8.39E-04
R-HSA-8963899	Plasma lipoprotein remodeling	4	56	0.003676471	0.370091409	0.684863185	7	31	0.002166772
R-HSA-6802952	Signaling by BRAF and RAF1 fusions	5	73	0.004792542	0.373386926	0.684863185	4	5	3.49E-04
R-HSA-6811434	COPI-dependent Golgi-to-ER retrograde traffic	7	107	0.007024685	0.374307034	0.684863185	2	11	7.69E-04
R-HSA-9013422	RHOBTB1 GTPase cycle	2	24	0.00157563	0.379912417	0.684863185	1	2	1.40E-04
R-HSA-9754189	Germ layer formation at gastrulation	2	24	0.00157563	0.379912417	0.684863185	5	11	7.69E-04
R-HSA-392517	Rap1 signalling	2	24	0.00157563	0.379912417	0.684863185	2	7	4.89E-04
R-HSA-844456	The NLRP3 inflammasome	2	24	0.00157563	0.379912417	0.684863185	5	18	0.001258125
R-HSA-8964058	HDL remodeling	2	24	0.00157563	0.379912417	0.684863185	2	13	9.09E-04
R-HSA-449836	Other interleukin signaling	2	24	0.00157563	0.379912417	0.684863185	2	17	0.00118823
R-HSA-8964026	Chylomicron clearance	1	9	5.91E-04	0.390244431	0.684863185	4	4	2.80E-04
R-HSA-3656244	Defective B4GALT1 causes B4GALT1-CDG (CDG-2d)	1	9	5.91E-04	0.390244431	0.684863185	3	3	2.10E-04
R-HSA-9645135	STAT5 Activation	1	9	5.91E-04	0.390244431	0.684863185	3	3	2.10E-04
R-HSA-6802953	RAS signaling downstream of NF1 loss-of-function variants	1	9	5.91E-04	0.390244431	0.684863185	1	1	6.99E-05
R-HSA-8857538	PTK6 promotes HIF1A stabilization	1	9	5.91E-04	0.390244431	0.684863185	2	6	4.19E-04
R-HSA-159763	Transport of gamma-carboxylated protein precursors from the endoplasmic reticulum to the Golgi apparatus	1	9	5.91E-04	0.390244431	0.684863185	1	9	6.29E-04
R-HSA-5173214	O-glycosylation of TSR domain-containing proteins	3	41	0.002691702	0.391539621	0.684863185	2	2	1.40E-04
R-HSA-190861	Gap junction assembly	3	41	0.002691702	0.391539621	0.684863185	3	16	0.001118334
R-HSA-109704	PI3K Cascade	4	58	0.003807773	0.394688087	0.684863185	1	6	4.19E-04
R-HSA-5654221	Phospholipase C-mediated cascade; FGFR2	2	25	0.001641282	0.399178965	0.684863185	3	3	2.10E-04
R-HSA-373753	Nephrin family interactions	2	25	0.001641282	0.399178965	0.684863185	11	13	9.09E-04
R-HSA-428643	Organic anion transporters	2	25	0.001641282	0.399178965	0.684863185	2	9	6.29E-04
R-HSA-1236382	Constitutive Signaling by Ligand-Responsive EGFR Cancer Variants	2	26	0.001706933	0.41816064	0.684863185	20	23	0.001607605
R-HSA-5637815	Signaling by Ligand-Responsive EGFR Variants in Cancer	2	26	0.001706933	0.41816064	0.684863185	20	23	0.001607605
R-HSA-8853659	RET signaling	3	43	0.002823004	0.420691759	0.684863185	6	24	0.001677501
R-HSA-1368108	BMAL1:CLOCK,NPAS2 activates circadian gene expression	3	43	0.002823004	0.420691759	0.684863185	3	20	0.001397917
R-HSA-8941326	RUNX2 regulates bone development	3	43	0.002823004	0.420691759	0.684863185	4	32	0.002236667
R-HSA-201556	Signaling by ALK	3	43	0.002823004	0.420691759	0.684863185	4	40	0.002795834
R-HSA-2892245	POU5F1 (OCT4), SOX2, NANOG repress genes related to differentiation	1	10	6.57E-04	0.422866406	0.684863185	7	7	4.89E-04
R-HSA-9603381	Activated NTRK3 signals through PI3K	1	10	6.57E-04	0.422866406	0.684863185	5	5	3.49E-04
R-HSA-4411364	Binding of TCF/LEF:CTNNB1 to target gene promoters	1	10	6.57E-04	0.422866406	0.684863185	4	4	2.80E-04
R-HSA-203641	NOSTRIN mediated eNOS trafficking	1	10	6.57E-04	0.422866406	0.684863185	4	4	2.80E-04
R-HSA-418886	Netrin mediated repulsion signals	1	10	6.57E-04	0.422866406	0.684863185	4	4	2.80E-04
R-HSA-2562578	TRIF-mediated programmed cell death	1	10	6.57E-04	0.422866406	0.684863185	3	3	2.10E-04
R-HSA-162791	Attachment of GPI anchor to uPAR	1	10	6.57E-04	0.422866406	0.684863185	2	2	1.40E-04
R-HSA-9726840	SHOC2 M1731 mutant abolishes MRAS complex function	1	10	6.57E-04	0.422866406	0.684863185	1	1	6.99E-05
R-HSA-5619108	Defective SLC27A4 causes ichthyosis prematurity syndrome (IPS)	1	10	6.57E-04	0.422866406	0.684863185	1	1	6.99E-05
R-HSA-8849473	PTK6 Expression	1	10	6.57E-04	0.422866406	0.684863185	2	3	2.10E-04
R-HSA-8951430	RUNX3 regulates WNT signaling	1	10	6.57E-04	0.422866406	0.684863185	3	5	3.49E-04
R-HSA-5666185	RHO GTPases Activate Rhotekin and Rhophilins	1	10	6.57E-04	0.422866406	0.684863185	2	6	4.19E-04
R-HSA-1296052	Ca2+ activated K+ channels	1	10	6.57E-04	0.422866406	0.684863185	1	3	2.10E-04
R-HSA-195258	RHO GTPase Effectors	19	325	0.02133666	0.424393156	0.684863185	63	113	0.007898232
R-HSA-9013408	RHOG GTPase cycle	5	78	0.005120798	0.427017411	0.684863185	3	6	4.19E-04
R-HSA-3906995	Diseases associated with O-glycosylation of proteins	5	78	0.005120798	0.427017411	0.684863185	4	9	6.29E-04
R-HSA-2024096	HS-GAG degradation	3	44	0.002888655	0.435093408	0.684863185	5	14	9.79E-04
R-HSA-419037	NCAM1 interactions	3	44	0.002888655	0.435093408	0.684863185	1	10	6.99E-04
R-HSA-425393	Transport of inorganic cations/anions and amino acids/oligopeptides	10	167	0.010963761	0.435982515	0.684863185	10	76	0.005312085
R-HSA-947581	Molybdenum cofactor biosynthesis	2	27	0.001772584	0.436832818	0.684863185	1	6	4.19E-04
R-HSA-174403	Glutathione synthesis and recycling	2	27	0.001772584	0.436832818	0.684863185	1	9	6.29E-04
R-HSA-9617828	FOXO-mediated transcription of cell cycle genes	2	27	0.001772584	0.436832818	0.684863185	2	22	0.001537709
R-HSA-9671555	Signaling by PDGFR in disease	2	27	0.001772584	0.436832818	0.684863185	2	24	0.001677501
R-HSA-5625740	RHO GTPases activate PKNs	5	79	0.00518645	0.43765666	0.684863185	16	20	0.001397917
R-HSA-5654736	Signaling by FGFR1	4	62	0.004070378	0.443333377	0.684863185	34	48	0.003355001
R-HSA-9660537	Signaling by MRAS-complex mutants	1	11	7.22E-04	0.453745075	0.684863185	2	2	1.40E-04
R-HSA-1169092	Activation of RAS in B cells	1	11	7.22E-04	0.453745075	0.684863185	2	2	1.40E-04
R-HSA-9726842	Gain-of-function MRAS complexes activate RAF signaling	1	11	7.22E-04	0.453745075	0.684863185	1	1	6.99E-05
R-HSA-3371378	Regulation by c-FLIP	1	11	7.22E-04	0.453745075	0.684863185	2	4	2.80E-04
R-HSA-5652227	Fructose biosynthesis	1	11	7.22E-04	0.453745075	0.684863185	1	2	1.40E-04
R-HSA-9768778	Regulation of NPAS4 mRNA translation	1	11	7.22E-04	0.453745075	0.684863185	1	2	1.40E-04
R-HSA-444473	Formyl peptide receptors bind formyl peptides and many other ligands	1	11	7.22E-04	0.453745075	0.684863185	1	3	2.10E-04
R-HSA-69416	Dimerization of procaspase-8	1	11	7.22E-04	0.453745075	0.684863185	1	3	2.10E-04
R-HSA-111453	BH3-only proteins associate with and inactivate anti-apoptotic BCL-2 members	1	11	7.22E-04	0.453745075	0.684863185	1	5	3.49E-04
R-HSA-351906	Apoptotic cleavage of cell adhesion proteins	1	11	7.22E-04	0.453745075	0.684863185	1	10	6.99E-04
R-HSA-1462054	Alpha-defensins	1	11	7.22E-04	0.453745075	0.684863185	1	12	8.39E-04
R-HSA-977068	Termination of O-glycan biosynthesis	2	28	0.001838235	0.455174313	0.684863185	4	4	2.80E-04
R-HSA-2173788	Downregulation of TGF-beta receptor signaling	2	28	0.001838235	0.455174313	0.684863185	19	28	0.001957084
R-HSA-212676	Dopamine Neurotransmitter Release Cycle	2	28	0.001838235	0.455174313	0.684863185	3	5	3.49E-04
R-HSA-879518	Transport of organic anions	2	28	0.001838235	0.455174313	0.684863185	2	9	6.29E-04
R-HSA-6804115	TP53 regulates transcription of additional cell cycle genes whose exact role in the p53 pathway remain uncertain	2	28	0.001838235	0.455174313	0.684863185	3	14	9.79E-04
R-HSA-8964038	LDL clearance	2	28	0.001838235	0.455174313	0.684863185	3	20	0.001397917
R-HSA-204998	Cell death signalling via NRAGE, NRIF and NADE	5	81	0.005317752	0.458792574	0.684863185	1	17	0.00118823
R-HSA-5218920	VEGFR2 mediated vascular permeability	3	46	0.003019958	0.463477189	0.684863185	4	15	0.001048438
R-HSA-8964043	Plasma lipoprotein clearance	3	46	0.003019958	0.463477189	0.684863185	7	36	0.002516251
R-HSA-449147	Signaling by Interleukins	37	658	0.043198529	0.466476852	0.684863185	48	505	0.035297407
R-HSA-6798695	Neutrophil degranulation	27	478	0.031381303	0.469169985	0.684863185	9	10	6.99E-04
R-HSA-912526	Interleukin receptor SHC signaling	2	29	0.001903887	0.473167086	0.684863185	4	6	4.19E-04
R-HSA-982772	Growth hormone receptor signaling	2	29	0.001903887	0.473167086	0.684863185	2	28	0.001957084
R-HSA-112399	IRS-mediated signalling	4	65	0.004267332	0.479030045	0.684863185	1	9	6.29E-04
R-HSA-917937	Iron uptake and transport	5	83	0.005449055	0.479696221	0.684863185	6	34	0.002376459
R-HSA-5218900	CASP8 activity is inhibited	1	12	7.88E-04	0.482973496	0.684863185	2	2	1.40E-04
R-HSA-9700645	ALK mutants bind TKIs	1	12	7.88E-04	0.482973496	0.684863185	1	1	6.99E-05
R-HSA-5649702	APEX1-Independent Resolution of AP Sites via the Single Nucleotide Replacement Pathway	1	12	7.88E-04	0.482973496	0.684863185	5	9	6.29E-04
R-HSA-5625970	RHO GTPases activate KTN1	1	12	7.88E-04	0.482973496	0.684863185	1	2	1.40E-04
R-HSA-9013700	NOTCH4 Activation and Transmission of Signal to the Nucleus	1	12	7.88E-04	0.482973496	0.684863185	2	5	3.49E-04
R-HSA-264870	Caspase-mediated cleavage of cytoskeletal proteins	1	12	7.88E-04	0.482973496	0.684863185	3	10	6.99E-04
R-HSA-450520	HuR (ELAVL1) binds and stabilizes mRNA	1	12	7.88E-04	0.482973496	0.684863185	1	7	4.89E-04
R-HSA-418889	Caspase activation via Dependence Receptors in the absence of ligand	1	12	7.88E-04	0.482973496	0.684863185	1	8	5.59E-04
R-HSA-8851680	Butyrophilin (BTN) family interactions	1	12	7.88E-04	0.482973496	0.684863185	1	8	5.59E-04
R-HSA-202430	Translocation of ZAP-70 to Immunological synapse	2	30	0.001969538	0.490795965	0.684863185	4	4	2.80E-04
R-HSA-9665686	Signaling by ERBB2 TMD/JMD mutants	2	30	0.001969538	0.490795965	0.684863185	10	13	9.09E-04
R-HSA-8963889	Assembly of active LPL and LIPC lipase complexes	2	30	0.001969538	0.490795965	0.684863185	2	12	8.39E-04
R-HSA-5669034	TNFs bind their physiological receptors	2	30	0.001969538	0.490795965	0.684863185	2	13	9.09E-04
R-HSA-8863678	Neurodegenerative Diseases	2	30	0.001969538	0.490795965	0.684863185	2	22	0.001537709
R-HSA-8862803	Deregulated CDK5 triggers multiple neurodegenerative pathways in Alzheimer's disease models	2	30	0.001969538	0.490795965	0.684863185	2	22	0.001537709
R-HSA-5673001	RAF/MAP kinase cascade	18	322	0.021139706	0.503188549	0.684863185	19	75	0.005242189
R-HSA-877300	Interferon gamma signaling	10	177	0.011620273	0.507921629	0.684863185	3	23	0.001607605
R-HSA-1971475	A tetrasaccharide linker sequence is required for GAG synthesis	2	31	0.002035189	0.508048394	0.684863185	5	5	3.49E-04
R-HSA-5218921	VEGFR2 mediated cell proliferation	2	31	0.002035189	0.508048394	0.684863185	4	12	8.39E-04
R-HSA-3214842	HDMs demethylate histones	2	31	0.002035189	0.508048394	0.684863185	4	17	0.00118823
R-HSA-1187000	Fertilization	2	31	0.002035189	0.508048394	0.684863185	2	9	6.29E-04
R-HSA-9014325	TICAM1,TRAF6-dependent induction of TAK1 complex	1	13	8.53E-04	0.510639761	0.684863185	6	6	4.19E-04
R-HSA-9027277	Erythropoietin activates Phospholipase C gamma (PLCG)	1	13	8.53E-04	0.510639761	0.684863185	3	3	2.10E-04
R-HSA-390450	Folding of actin by CCT/TriC	1	13	8.53E-04	0.510639761	0.684863185	2	2	1.40E-04
R-HSA-426048	Arachidonate production from DAG	1	13	8.53E-04	0.510639761	0.684863185	1	3	2.10E-04
R-HSA-428359	Insulin-like Growth Factor-2 mRNA Binding Proteins (IGF2BPs/IMPs/VICKZs) bind RNA	1	13	8.53E-04	0.510639761	0.684863185	1	3	2.10E-04
R-HSA-9762292	Regulation of CDH11 function	1	13	8.53E-04	0.510639761	0.684863185	3	10	6.99E-04
R-HSA-8934903	Receptor Mediated Mitophagy	1	13	8.53E-04	0.510639761	0.684863185	2	7	4.89E-04
R-HSA-9668250	Defective factor IX causes hemophilia B	1	13	8.53E-04	0.510639761	0.684863185	1	4	2.80E-04
R-HSA-1296346	Tandem pore domain potassium channels	1	13	8.53E-04	0.510639761	0.684863185	1	6	4.19E-04
R-HSA-9020956	Interleukin-27 signaling	1	13	8.53E-04	0.510639761	0.684863185	2	20	0.001397917
R-HSA-5683057	MAPK family signaling cascades	21	380	0.024947479	0.519653861	0.684863185	26	122	0.008527294
R-HSA-2219528	PI3K/AKT Signaling in Cancer	7	124	0.008140756	0.522702611	0.684863185	1	21	0.001467813
R-HSA-8856828	Clathrin-mediated endocytosis	9	161	0.010569853	0.524622606	0.684863185	23	35	0.002446355
R-HSA-1643713	Signaling by EGFR in Cancer	2	32	0.00210084	0.524914195	0.684863185	25	42	0.002935626
R-HSA-525793	Myogenesis	2	32	0.00210084	0.524914195	0.684863185	8	14	9.79E-04
R-HSA-2122948	Activated NOTCH1 Transmits Signal to the Nucleus	2	32	0.00210084	0.524914195	0.684863185	4	21	0.001467813
R-HSA-264876	Insulin processing	2	32	0.00210084	0.524914195	0.684863185	2	17	0.00118823
R-HSA-2428928	IRS-related events triggered by IGF1R	4	69	0.004529937	0.52515466	0.684863185	1	12	8.39E-04
R-HSA-2559583	Cellular Senescence	11	199	0.013064601	0.533076508	0.684863185	31	90	0.006290627
R-HSA-9707616	Heme signaling	4	70	0.004595588	0.536377824	0.684863185	4	25	0.001747396
R-HSA-375165	NCAM signaling for neurite out-growth	4	70	0.004595588	0.536377824	0.684863185	2	23	0.001607605
R-HSA-9034864	Activated NTRK3 signals through RAS	1	14	9.19E-04	0.53682727	0.684863185	4	4	2.80E-04
R-HSA-9013973	TICAM1-dependent activation of IRF3/IRF7	1	14	9.19E-04	0.53682727	0.684863185	7	9	6.29E-04
R-HSA-190377	FGFR2b ligand binding and activation	1	14	9.19E-04	0.53682727	0.684863185	2	3	2.10E-04
R-HSA-9664535	LTC4-CYSLTR mediated IL4 production	1	14	9.19E-04	0.53682727	0.684863185	2	3	2.10E-04
R-HSA-5658623	FGFRL1 modulation of FGFR1 signaling	1	14	9.19E-04	0.53682727	0.684863185	1	2	1.40E-04
R-HSA-425381	Bicarbonate transporters	1	14	9.19E-04	0.53682727	0.684863185	1	4	2.80E-04
R-HSA-8963888	Chylomicron assembly	1	14	9.19E-04	0.53682727	0.684863185	1	5	3.49E-04
R-HSA-5682910	LGI-ADAM interactions	1	14	9.19E-04	0.53682727	0.684863185	1	5	3.49E-04
R-HSA-5684996	MAPK1/MAPK3 signaling	18	329	0.021599265	0.539790448	0.684863185	19	82	0.00573146
R-HSA-9663891	Selective autophagy	5	89	0.005842962	0.540565703	0.684863185	6	48	0.003355001
R-HSA-73863	RNA Polymerase I Transcription Termination	2	33	0.002166492	0.541385352	0.684863185	3	4	2.80E-04
R-HSA-202427	Phosphorylation of CD3 and TCR zeta chains	2	33	0.002166492	0.541385352	0.684863185	5	7	4.89E-04
R-HSA-5655332	Signaling by FGFR3 in disease	2	33	0.002166492	0.541385352	0.684863185	13	21	0.001467813
R-HSA-3928663	EPHA-mediated growth cone collapse	2	33	0.002166492	0.541385352	0.684863185	1	4	2.80E-04
R-HSA-389948	PD-1 signaling	2	33	0.002166492	0.541385352	0.684863185	1	5	3.49E-04
R-HSA-6803204	TP53 Regulates Transcription of Genes Involved in Cytochrome C Release	2	33	0.002166492	0.541385352	0.684863185	2	25	0.001747396
R-HSA-2559582	Senescence-Associated Secretory Phenotype (SASP)	5	90	0.005908613	0.550390875	0.684863185	5	22	0.001537709
R-HSA-622312	Inflammasomes	2	34	0.002232143	0.557455808	0.684863185	5	28	0.001957084
R-HSA-380994	ATF4 activates genes in response to endoplasmic reticulum stress	2	34	0.002232143	0.557455808	0.684863185	1	7	4.89E-04
R-HSA-2428924	IGF1R signaling cascade	4	72	0.004726891	0.558414813	0.684863185	1	17	0.00118823
R-HSA-74751	Insulin receptor signalling cascade	4	72	0.004726891	0.558414813	0.684863185	1	25	0.001747396
R-HSA-1234158	Regulation of gene expression by Hypoxia-inducible Factor	1	15	9.85E-04	0.56161497	0.684863185	7	7	4.89E-04
R-HSA-6783984	Glycine degradation	1	15	9.85E-04	0.56161497	0.684863185	1	3	2.10E-04
R-HSA-428540	Activation of RAC1	1	15	9.85E-04	0.56161497	0.684863185	1	4	2.80E-04
R-HSA-3772470	Negative regulation of TCF-dependent signaling by WNT ligand antagonists	1	15	9.85E-04	0.56161497	0.684863185	1	5	3.49E-04
R-HSA-376172	DSCAM interactions	1	15	9.85E-04	0.56161497	0.684863185	1	6	4.19E-04
R-HSA-9758881	Uptake of dietary cobalamins into enterocytes	1	15	9.85E-04	0.56161497	0.684863185	1	7	4.89E-04
R-HSA-159740	Gamma-carboxylation of protein precursors	1	15	9.85E-04	0.56161497	0.684863185	1	9	6.29E-04
R-HSA-8983711	OAS antiviral response	1	15	9.85E-04	0.56161497	0.684863185	1	15	0.001048438
R-HSA-6811558	PI5P, PP2A and IER3 Regulate PI3K/AKT Signaling	7	129	0.008469013	0.564081096	0.684863185	2	7	4.89E-04
R-HSA-913709	O-linked glycosylation of mucins	4	73	0.004792542	0.569218986	0.684863185	16	16	0.001118334
R-HSA-2404192	Signaling by Type 1 Insulin-like Growth Factor 1 Receptor (IGF1R)	4	73	0.004792542	0.569218986	0.684863185	1	19	0.001328021
R-HSA-9615710	Late endosomal microautophagy	2	35	0.002297794	0.573121278	0.684863185	3	3	2.10E-04
R-HSA-5654708	Downstream signaling of activated FGFR3	2	35	0.002297794	0.573121278	0.684863185	22	23	0.001607605
R-HSA-9664565	Signaling by ERBB2 KD Mutants	2	35	0.002297794	0.573121278	0.684863185	13	17	0.00118823
R-HSA-9818027	NFE2L2 regulating anti-oxidant/detoxification enzymes	2	35	0.002297794	0.573121278	0.684863185	2	24	0.001677501
R-HSA-8955332	Carboxyterminal post-translational modifications of tubulin	3	55	0.003610819	0.582188798	0.684863185	6	6	4.19E-04
R-HSA-3560782	Diseases associated with glycosaminoglycan metabolism	3	55	0.003610819	0.582188798	0.684863185	14	29	0.00202698
R-HSA-1483191	Synthesis of PC	3	55	0.003610819	0.582188798	0.684863185	4	18	0.001258125
R-HSA-4641265	Repression of WNT target genes	1	16	0.00105042	0.585077602	0.684863185	5	7	4.89E-04
R-HSA-179812	GRB2 events in EGFR signaling	1	16	0.00105042	0.585077602	0.684863185	2	3	2.10E-04
R-HSA-879415	Advanced glycosylation endproduct receptor signaling	1	16	0.00105042	0.585077602	0.684863185	2	4	2.80E-04
R-HSA-77285	Beta oxidation of myristoyl-CoA to lauroyl-CoA	1	16	0.00105042	0.585077602	0.684863185	1	4	2.80E-04
R-HSA-8983432	Interleukin-15 signaling	1	16	0.00105042	0.585077602	0.684863185	2	17	0.00118823
R-HSA-5654716	Downstream signaling of activated FGFR4	2	36	0.002363445	0.588379081	0.684863185	22	23	0.001607605
R-HSA-456926	Thrombin signalling through proteinase activated receptors (PARs)	2	36	0.002363445	0.588379081	0.684863185	12	16	0.001118334
R-HSA-1227990	Signaling by ERBB2 in Cancer	2	36	0.002363445	0.588379081	0.684863185	36	62	0.004333543
R-HSA-2022854	Keratan sulfate biosynthesis	2	36	0.002363445	0.588379081	0.684863185	4	9	6.29E-04
R-HSA-9687139	Aberrant regulation of mitotic cell cycle due to RB1 defects	2	36	0.002363445	0.588379081	0.684863185	1	3	2.10E-04
R-HSA-9634597	GPER1 signaling	3	56	0.003676471	0.594315811	0.684863185	1	10	6.99E-04
R-HSA-5173105	O-linked glycosylation	7	133	0.008731618	0.595968333	0.684863185	18	27	0.001887188
R-HSA-3371497	HSP90 chaperone cycle for steroid hormone receptors (SHR) in the presence of ligand	4	76	0.004989496	0.600724739	0.684863185	5	22	0.001537709
R-HSA-8936459	RUNX1 regulates genes involved in megakaryocyte differentiation and platelet function	4	76	0.004989496	0.600724739	0.684863185	7	33	0.002306563
R-HSA-5218859	Regulated Necrosis	4	76	0.004989496	0.600724739	0.684863185	5	52	0.003634584
R-HSA-73887	Death Receptor Signaling	9	172	0.011292017	0.60319405	0.684863185	10	119	0.008317607
R-HSA-186763	Downstream signal transduction	2	37	0.002429097	0.603227976	0.684863185	16	16	0.001118334
R-HSA-390466	Chaperonin-mediated protein folding	5	96	0.006302521	0.607067	0.684863185	7	19	0.001328021
R-HSA-8963901	Chylomicron remodeling	1	17	0.001116071	0.60728592	0.684863185	3	3	2.10E-04
R-HSA-190375	FGFR2c ligand binding and activation	1	17	0.001116071	0.60728592	0.684863185	2	2	1.40E-04
R-HSA-190322	FGFR4 ligand binding and activation	1	17	0.001116071	0.60728592	0.684863185	2	4	2.80E-04
R-HSA-1839130	Signaling by activated point mutants of FGFR3	1	17	0.001116071	0.60728592	0.684863185	2	6	4.19E-04
R-HSA-1222449	Mtb iron assimilation by chelation	1	17	0.001116071	0.60728592	0.684863185	3	10	6.99E-04
R-HSA-2033514	FGFR3 mutant receptor activation	1	17	0.001116071	0.60728592	0.684863185	2	10	6.99E-04
R-HSA-5676594	TNF receptor superfamily (TNFSF) members mediating non-canonical NF-kB pathway	1	17	0.001116071	0.60728592	0.684863185	2	12	8.39E-04
R-HSA-389359	CD28 dependent Vav1 pathway	1	17	0.001116071	0.60728592	0.684863185	1	6	4.19E-04
R-HSA-1482883	Acyl chain remodeling of DAG and TAG	1	17	0.001116071	0.60728592	0.684863185	1	8	5.59E-04
R-HSA-1502540	Signaling by Activin	1	17	0.001116071	0.60728592	0.684863185	1	10	6.99E-04
R-HSA-1296065	Inwardly rectifying K+ channels	2	38	0.002494748	0.61766802	0.684863185	5	7	4.89E-04
R-HSA-9675126	Diseases of mitotic cell cycle	2	38	0.002494748	0.61766802	0.684863185	1	5	3.49E-04
R-HSA-1980145	Signaling by NOTCH2	2	38	0.002494748	0.61766802	0.684863185	3	20	0.001397917
R-HSA-111465	Apoptotic cleavage of cellular proteins	2	38	0.002494748	0.61766802	0.684863185	4	38	0.002656042
R-HSA-9748787	Azathioprine ADME	3	58	0.003807773	0.617873678	0.684863185	3	18	0.001258125
R-HSA-397014	Muscle contraction	12	232	0.015231092	0.622236688	0.684863185	18	53	0.00370448
R-HSA-199418	Negative regulation of the PI3K/AKT network	7	137	0.008994223	0.626624077	0.684863185	2	10	6.99E-04
R-HSA-8847993	ERBB2 Activates PTK6 Signaling	1	18	0.001181723	0.628306903	0.684863185	2	2	1.40E-04
R-HSA-190372	FGFR3c ligand binding and activation	1	18	0.001181723	0.628306903	0.684863185	2	4	2.80E-04
R-HSA-804914	Transport of fatty acids	1	18	0.001181723	0.628306903	0.684863185	1	2	1.40E-04
R-HSA-1433559	Regulation of KIT signaling	1	18	0.001181723	0.628306903	0.684863185	3	8	5.59E-04
R-HSA-177504	Retrograde neurotrophin signalling	1	18	0.001181723	0.628306903	0.684863185	1	3	2.10E-04
R-HSA-9634600	Regulation of glycolysis by fructose 2,6-bisphosphate metabolism	1	18	0.001181723	0.628306903	0.684863185	1	4	2.80E-04
R-HSA-77310	Beta oxidation of lauroyl-CoA to decanoyl-CoA-CoA	1	18	0.001181723	0.628306903	0.684863185	1	4	2.80E-04
R-HSA-5655291	Signaling by FGFR4 in disease	1	18	0.001181723	0.628306903	0.684863185	3	15	0.001048438
R-HSA-975163	IRAK2 mediated activation of TAK1 complex upon TLR7/8 or 9 stimulation	1	18	0.001181723	0.628306903	0.684863185	1	5	3.49E-04
R-HSA-2160916	Hyaluronan uptake and degradation	1	18	0.001181723	0.628306903	0.684863185	1	10	6.99E-04
R-HSA-417957	P2Y receptors	1	18	0.001181723	0.628306903	0.684863185	1	13	9.09E-04
R-HSA-9013409	RHOJ GTPase cycle	3	59	0.003873424	0.62929923	0.684863185	2	3	2.10E-04
R-HSA-373752	Netrin-1 signaling	3	59	0.003873424	0.62929923	0.684863185	24	37	0.002586147
R-HSA-8878159	Transcriptional regulation by RUNX3	6	118	0.007746849	0.629487905	0.684863185	8	47	0.003285105
R-HSA-975634	Retinoid metabolism and transport	4	79	0.00518645	0.630801565	0.684863185	7	28	0.001957084
R-HSA-5663202	Diseases of signal transduction by growth factor receptors and second messengers	26	498	0.032694328	0.631495354	0.684863185	197	478	0.033410219
R-HSA-9013424	RHOV GTPase cycle	2	39	0.002560399	0.631700431	0.684863185	1	2	1.40E-04
R-HSA-373080	Class B/2 (Secretin family receptors)	5	99	0.006499475	0.633809971	0.684863185	3	24	0.001677501
R-HSA-6809371	Formation of the cornified envelope	7	138	0.009059874	0.634082206	0.684863185	15	27	0.001887188
R-HSA-390522	Striated Muscle Contraction	2	40	0.00262605	0.645327467	0.684863185	4	4	2.80E-04
R-HSA-1482788	Acyl chain remodelling of PC	2	40	0.00262605	0.645327467	0.684863185	3	9	6.29E-04
R-HSA-114508	Effects of PIP2 hydrolysis	2	40	0.00262605	0.645327467	0.684863185	2	9	6.29E-04
R-HSA-2672351	Stimuli-sensing channels	6	120	0.007878151	0.645372942	0.684863185	5	33	0.002306563
R-HSA-418885	DCC mediated attractive signaling	1	19	0.001247374	0.648203959	0.684863185	12	12	8.39E-04
R-HSA-937072	TRAF6-mediated induction of TAK1 complex within TLR4 complex	1	19	0.001247374	0.648203959	0.684863185	6	6	4.19E-04
R-HSA-180336	SHC1 events in EGFR signaling	1	19	0.001247374	0.648203959	0.684863185	4	4	2.80E-04
R-HSA-168927	TICAM1, RIP1-mediated IKK complex recruitment	1	19	0.001247374	0.648203959	0.684863185	3	3	2.10E-04
R-HSA-6785631	ERBB2 Regulates Cell Motility	1	19	0.001247374	0.648203959	0.684863185	2	2	1.40E-04
R-HSA-190239	FGFR3 ligand binding and activation	1	19	0.001247374	0.648203959	0.684863185	2	6	4.19E-04
R-HSA-1810476	RIP-mediated NFkB activation via ZBP1	1	19	0.001247374	0.648203959	0.684863185	1	4	2.80E-04
R-HSA-419408	Lysosphingolipid and LPA receptors	1	19	0.001247374	0.648203959	0.684863185	1	5	3.49E-04
R-HSA-975577	N-Glycan antennae elongation	1	19	0.001247374	0.648203959	0.684863185	1	6	4.19E-04
R-HSA-427601	Multifunctional anion exchangers	1	19	0.001247374	0.648203959	0.684863185	1	6	4.19E-04
R-HSA-5676934	Protein repair	1	19	0.001247374	0.648203959	0.684863185	1	7	4.89E-04
R-HSA-9735871	SARS-CoV-1 targets host intracellular signalling and regulatory pathways	1	19	0.001247374	0.648203959	0.684863185	1	7	4.89E-04
R-HSA-4086398	Ca2+ pathway	4	81	0.005317752	0.650025738	0.684863185	7	27	0.001887188
R-HSA-5663213	RHO GTPases Activate WASPs and WAVEs	2	41	0.002691702	0.658552305	0.684863185	4	10	6.99E-04
R-HSA-9735869	SARS-CoV-1 modulates host translation machinery	2	41	0.002691702	0.658552305	0.684863185	1	3	2.10E-04
R-HSA-9680350	Signaling by CSF1 (M-CSF) in myeloid cells	2	41	0.002691702	0.658552305	0.684863185	3	14	9.79E-04
R-HSA-391251	Protein folding	5	102	0.006696429	0.659409611	0.684863185	16	28	0.001957084
R-HSA-5099900	WNT5A-dependent internalization of FZD4	1	20	0.001313025	0.667037112	0.684863185	5	5	3.49E-04
R-HSA-9664420	Killing mechanisms	1	20	0.001313025	0.667037112	0.684863185	7	9	6.29E-04
R-HSA-9673324	WNT5:FZD7-mediated leishmania damping	1	20	0.001313025	0.667037112	0.684863185	7	9	6.29E-04
R-HSA-936964	Activation of IRF3, IRF7 mediated by TBK1, IKBKE	1	20	0.001313025	0.667037112	0.684863185	7	9	6.29E-04
R-HSA-5576886	Phase 4 - resting membrane potential	1	20	0.001313025	0.667037112	0.684863185	1	2	1.40E-04
R-HSA-8963684	Tyrosine catabolism	1	20	0.001313025	0.667037112	0.684863185	2	6	4.19E-04
R-HSA-9733458	Induction of Cell-Cell Fusion	1	20	0.001313025	0.667037112	0.684863185	1	5	3.49E-04
R-HSA-9706369	Negative regulation of FLT3	1	20	0.001313025	0.667037112	0.684863185	2	12	8.39E-04
R-HSA-5635838	Activation of SMO	1	20	0.001313025	0.667037112	0.684863185	1	9	6.29E-04
R-HSA-5654696	Downstream signaling of activated FGFR2	2	42	0.002757353	0.671378944	0.684863185	22	23	0.001607605
R-HSA-5602358	Diseases associated with the TLR signaling cascade	2	42	0.002757353	0.671378944	0.684863185	8	15	0.001048438
R-HSA-5260271	Diseases of Immune System	2	42	0.002757353	0.671378944	0.684863185	8	15	0.001048438
R-HSA-381042	PERK regulates gene expression	2	42	0.002757353	0.671378944	0.684863185	1	11	7.69E-04
R-HSA-6811436	COPI-independent Golgi-to-ER retrograde traffic	3	63	0.004136029	0.672609615	0.684863185	2	7	4.89E-04
R-HSA-9012852	Signaling by NOTCH3	3	63	0.004136029	0.672609615	0.684863185	5	37	0.002586147
R-HSA-109606	Intrinsic Pathway for Apoptosis	3	64	0.004201681	0.682836507	0.684863185	11	63	0.004403439
R-HSA-964975	Vitamins B6 activation to pyridoxal phosphate	1	21	0.001378676	0.684863185	0.684863185	3	6	4.19E-04
R-HSA-1963640	GRB2 events in ERBB2 signaling	1	21	0.001378676	0.684863185	0.684863185	2	4	2.80E-04
R-HSA-9027307	Biosynthesis of maresin-like SPMs	1	21	0.001378676	0.684863185	0.684863185	3	7	4.89E-04
R-HSA-77288	mitochondrial fatty acid beta-oxidation of unsaturated fatty acids	1	21	0.001378676	0.684863185	0.684863185	2	6	4.19E-04
R-HSA-9702518	STAT5 activation downstream of FLT3 ITD mutants	1	21	0.001378676	0.684863185	0.684863185	4	14	9.79E-04
R-HSA-196783	Coenzyme A biosynthesis	1	21	0.001378676	0.684863185	0.684863185	1	7	4.89E-04
R-HSA-9671793	Diseases of hemostasis	1	21	0.001378676	0.684863185	0.684863185	1	18	0.001258125
R-HSA-9651496	Defects of contact activation system (CAS) and kallikrein/kinin system (KKS)	1	21	0.001378676	0.684863185	0.684863185	1	18	0.001258125
R-HSA-3769402	Deactivation of the beta-catenin transactivating complex	2	44	0.002888655	0.695857137	0.695857137	4	14	9.79E-04
R-HSA-9013420	RHOU GTPase cycle	2	44	0.002888655	0.695857137	0.695857137	1	4	2.80E-04
R-HSA-9694548	Maturation of spike protein	2	44	0.002888655	0.695857137	0.695857137	1	12	8.39E-04
R-HSA-1296071	Potassium Channels	5	107	0.007024685	0.699435353	0.699435353	8	20	0.001397917
R-HSA-1963642	PI3K events in ERBB2 signaling	1	22	0.001444328	0.70173597	0.70173597	3	7	4.89E-04
R-HSA-400511	Synthesis, secretion, and inactivation of Glucose-dependent Insulinotropic Polypeptide (GIP)	1	22	0.001444328	0.70173597	0.70173597	2	7	4.89E-04
R-HSA-2142770	Synthesis of 15-eicosatetraenoic acid derivatives	1	22	0.001444328	0.70173597	0.70173597	1	4	2.80E-04
R-HSA-211916	Vitamins	1	22	0.001444328	0.70173597	0.70173597	1	5	3.49E-04
R-HSA-5210891	Uptake and function of anthrax toxins	1	22	0.001444328	0.70173597	0.70173597	3	20	0.001397917
R-HSA-9768759	Regulation of NPAS4 gene expression	1	22	0.001444328	0.70173597	0.70173597	1	11	7.69E-04
R-HSA-9772572	Early SARS-CoV-2 Infection Events	3	66	0.004332983	0.702571652	0.702571652	5	74	0.005172293
R-HSA-388841	Costimulation by the CD28 family	4	87	0.00571166	0.703604798	0.703604798	4	35	0.002446355
R-HSA-8856688	Golgi-to-ER retrograde transport	7	148	0.009716387	0.703782798	0.703782798	4	18	0.001258125
R-HSA-2995410	Nuclear Envelope (NE) Reassembly	4	88	0.005777311	0.711931464	0.711931464	5	24	0.001677501
R-HSA-180292	GAB1 signalosome	1	23	0.001509979	0.717706388	0.717706388	9	11	7.69E-04
R-HSA-2033519	Activated point mutants of FGFR2	1	23	0.001509979	0.717706388	0.717706388	6	10	6.99E-04
R-HSA-4419969	Depolymerization of the Nuclear Lamina	1	23	0.001509979	0.717706388	0.717706388	3	6	4.19E-04
R-HSA-181429	Serotonin Neurotransmitter Release Cycle	1	23	0.001509979	0.717706388	0.717706388	2	4	2.80E-04
R-HSA-1839117	Signaling by cytosolic FGFR1 fusion mutants	1	23	0.001509979	0.717706388	0.717706388	5	14	9.79E-04
R-HSA-1606322	ZBP1(DAI) mediated induction of type I IFNs	1	23	0.001509979	0.717706388	0.717706388	1	11	7.69E-04
R-HSA-418038	Nucleotide-like (purinergic) receptors	1	23	0.001509979	0.717706388	0.717706388	1	15	0.001048438
R-HSA-6806667	Metabolism of fat-soluble vitamins	4	89	0.005842962	0.720085803	0.720085803	7	34	0.002376459
R-HSA-193704	p75 NTR receptor-mediated signalling	5	110	0.007221639	0.721834274	0.721834274	1	50	0.003494793
R-HSA-1483249	Inositol phosphate metabolism	4	90	0.005908613	0.728068294	0.728068294	4	71	0.004962606
R-HSA-451927	Interleukin-2 family signaling	2	47	0.003085609	0.729724863	0.729724863	6	59	0.004123855
R-HSA-1251985	Nuclear signaling by ERBB4	2	47	0.003085609	0.729724863	0.729724863	2	34	0.002376459
R-HSA-937041	IKK complex recruitment mediated by RIP1	1	24	0.00157563	0.732822644	0.732822644	3	3	2.10E-04
R-HSA-5654710	PI-3K cascade:FGFR3	1	24	0.00157563	0.732822644	0.732822644	6	7	4.89E-04
R-HSA-8851708	Signaling by FGFR2 IIIa TM	1	24	0.00157563	0.732822644	0.732822644	1	2	1.40E-04
R-HSA-983231	Factors involved in megakaryocyte development and platelet production	9	194	0.012736345	0.738108753	0.738108753	6	43	0.003005522
R-HSA-9607240	FLT3 Signaling	2	48	0.003151261	0.740280899	0.740280899	10	43	0.003005522
R-HSA-442755	Activation of NMDA receptors and postsynaptic events	5	113	0.007418592	0.743014621	0.743014621	22	71	0.004962606
R-HSA-1989781	PPARA activates gene expression	8	175	0.011488971	0.744730576	0.744730576	41	41	0.00286573
R-HSA-5654720	PI-3K cascade:FGFR4	1	25	0.001641282	0.74713037	0.74713037	6	7	4.89E-04
R-HSA-5620916	VxPx cargo-targeting to cilium	1	25	0.001641282	0.74713037	0.74713037	8	10	6.99E-04
R-HSA-1482922	Acyl chain remodelling of PI	1	25	0.001641282	0.74713037	0.74713037	1	6	4.19E-04
R-HSA-1362409	Mitochondrial iron-sulfur cluster biogenesis	1	25	0.001641282	0.74713037	0.74713037	1	6	4.19E-04
R-HSA-977347	Serine biosynthesis	1	25	0.001641282	0.74713037	0.74713037	1	7	4.89E-04
R-HSA-1181150	Signaling by NODAL	1	25	0.001641282	0.74713037	0.74713037	1	12	8.39E-04
R-HSA-9615017	FOXO-mediated transcription of oxidative stress, metabolic and neuronal genes	2	49	0.003216912	0.750482472	0.750482472	2	34	0.002376459
R-HSA-5423646	Aflatoxin activation and detoxification	2	49	0.003216912	0.750482472	0.750482472	1	18	0.001258125
R-HSA-202403	TCR signaling	6	135	0.00886292	0.750710998	0.750710998	33	52	0.003634584
R-HSA-400206	Regulation of lipid metabolism by PPARalpha	8	177	0.011620273	0.755648305	0.755648305	42	45	0.003145313
R-HSA-156584	Cytosolic sulfonation of small molecules	3	72	0.004726891	0.756133196	0.756133196	7	24	0.001677501
R-HSA-512988	Interleukin-3, Interleukin-5 and GM-CSF signaling	2	50	0.003282563	0.760337256	0.760337256	4	38	0.002656042
R-HSA-5654704	SHC-mediated cascade:FGFR3	1	26	0.001706933	0.760672763	0.760672763	4	4	2.80E-04
R-HSA-5602498	MyD88 deficiency (TLR2/4)	1	26	0.001706933	0.760672763	0.760672763	2	2	1.40E-04
R-HSA-2022377	Metabolism of Angiotensinogen to Angiotensins	1	26	0.001706933	0.760672763	0.760672763	17	20	0.001397917
R-HSA-190241	FGFR2 ligand binding and activation	1	26	0.001706933	0.760672763	0.760672763	4	5	3.49E-04
R-HSA-264642	Acetylcholine Neurotransmitter Release Cycle	1	26	0.001706933	0.760672763	0.760672763	2	6	4.19E-04
R-HSA-1368082	RORA activates gene expression	1	26	0.001706933	0.760672763	0.760672763	1	4	2.80E-04
R-HSA-1482925	Acyl chain remodelling of PG	1	26	0.001706933	0.760672763	0.760672763	2	10	6.99E-04
R-HSA-422085	Synthesis, secretion, and deacylation of Ghrelin	1	26	0.001706933	0.760672763	0.760672763	1	8	5.59E-04
R-HSA-210991	Basigin interactions	1	26	0.001706933	0.760672763	0.760672763	1	10	6.99E-04
R-HSA-211981	Xenobiotics	3	73	0.004792542	0.764259767	0.764259767	15	22	0.001537709
R-HSA-381038	XBP1(S) activates chaperone genes	4	95	0.00623687	0.765432325	0.765432325	2	47	0.003285105
R-HSA-5654743	Signaling by FGFR4	2	51	0.003348214	0.769853118	0.769853118	27	41	0.00286573
R-HSA-1461973	Defensins	2	51	0.003348214	0.769853118	0.769853118	6	19	0.001328021
R-HSA-1638074	Keratan sulfate/keratin metabolism	2	51	0.003348214	0.769853118	0.769853118	4	16	0.001118334
R-HSA-1433557	Signaling by SCF-KIT	2	51	0.003348214	0.769853118	0.769853118	7	39	0.002725938
R-HSA-8854214	TBC/RABGAPs	2	51	0.003348214	0.769853118	0.769853118	2	14	9.79E-04
R-HSA-438064	Post NMDA receptor activation events	4	96	0.006302521	0.77240354	0.77240354	6	39	0.002725938
R-HSA-5654706	FRS-mediated FGFR3 signaling	1	27	0.001772584	0.773490715	0.773490715	9	9	6.29E-04
R-HSA-438066	Unblocking of NMDA receptors, glutamate binding and activation	1	27	0.001772584	0.773490715	0.773490715	5	5	3.49E-04
R-HSA-5654719	SHC-mediated cascade:FGFR4	1	27	0.001772584	0.773490715	0.773490715	4	4	2.80E-04
R-HSA-5603041	IRAK4 deficiency (TLR2/4)	1	27	0.001772584	0.773490715	0.773490715	2	2	1.40E-04
R-HSA-442982	Ras activation upon Ca2+ influx through NMDA receptor	1	27	0.001772584	0.773490715	0.773490715	2	2	1.40E-04
R-HSA-2995383	Initiation of Nuclear Envelope (NE) Reformation	1	27	0.001772584	0.773490715	0.773490715	4	7	4.89E-04
R-HSA-9617324	Negative regulation of NMDA receptor-mediated neuronal transmission	1	27	0.001772584	0.773490715	0.773490715	1	4	2.80E-04
R-HSA-211979	Eicosanoids	1	27	0.001772584	0.773490715	0.773490715	1	6	4.19E-04
R-HSA-9725371	Nuclear events stimulated by ALK signaling in cancer	1	27	0.001772584	0.773490715	0.773490715	1	9	6.29E-04
R-HSA-196108	Pregnenolone biosynthesis	1	27	0.001772584	0.773490715	0.773490715	1	9	6.29E-04
R-HSA-175474	Assembly Of The HIV Virion	1	27	0.001772584	0.773490715	0.773490715	1	16	0.001118334
R-HSA-168898	Toll-like Receptor Cascades	9	202	0.013261555	0.778553156	0.778553156	74	198	0.013839379
R-HSA-8864260	Transcriptional regulation by the AP-2 (TFAP2) family of transcription factors	2	52	0.003413866	0.779038079	0.779038079	2	44	0.003075418
R-HSA-5654712	FRS-mediated FGFR4 signaling	1	28	0.001838235	0.785622936	0.785622936	9	9	6.29E-04
R-HSA-112409	RAF-independent MAPK1/3 activation	1	28	0.001838235	0.785622936	0.785622936	2	12	8.39E-04
R-HSA-5652084	Fructose metabolism	1	28	0.001838235	0.785622936	0.785622936	1	7	4.89E-04
R-HSA-71384	Ethanol oxidation	1	28	0.001838235	0.785622936	0.785622936	1	8	5.59E-04
R-HSA-168799	Neurotoxicity of clostridium toxins	1	28	0.001838235	0.785622936	0.785622936	1	40	0.002795834
R-HSA-416476	G alpha (q) signalling events	13	285	0.018710609	0.78597013	0.78597013	6	35	0.002446355
R-HSA-5654741	Signaling by FGFR3	2	53	0.003479517	0.787900269	0.787900269	27	43	0.003005522
R-HSA-72695	Formation of the ternary complex, and subsequently, the 43S complex	2	54	0.003545168	0.796447897	0.796447897	1	3	2.10E-04
R-HSA-5357905	Regulation of TNFR1 signaling	2	54	0.003545168	0.796447897	0.796447897	3	41	0.00286573
R-HSA-75153	Apoptotic execution phase	2	54	0.003545168	0.796447897	0.796447897	4	57	0.003984064
R-HSA-211935	Fatty acids	1	29	0.001903887	0.79710607	0.79710607	1	4	2.80E-04
R-HSA-9018682	Biosynthesis of maresins	1	29	0.001903887	0.79710607	0.79710607	3	13	9.09E-04
R-HSA-9027604	Biosynthesis of electrophilic ??-3 PUFA oxo-derivatives	1	29	0.001903887	0.79710607	0.79710607	4	20	0.001397917
R-HSA-446210	Synthesis of UDP-N-acetyl-glucosamine	1	29	0.001903887	0.79710607	0.79710607	1	7	4.89E-04
R-HSA-2024101	CS/DS degradation	1	29	0.001903887	0.79710607	0.79710607	1	10	6.99E-04
R-HSA-9634638	Estrogen-dependent nuclear events downstream of ESR-membrane signaling	1	29	0.001903887	0.79710607	0.79710607	1	12	8.39E-04
R-HSA-112310	Neurotransmitter release cycle	4	100	0.006565126	0.798667363	0.798667363	15	37	0.002586147
R-HSA-1474165	Reproduction	6	144	0.009453782	0.801954221	0.801954221	6	43	0.003005522
R-HSA-381070	IRE1alpha activates chaperones	4	101	0.006630777	0.804837249	0.804837249	2	53	0.00370448
R-HSA-6803157	Antimicrobial peptides	5	123	0.008075105	0.804980332	0.804980332	10	58	0.00405396
R-HSA-9612973	Autophagy	7	166	0.010898109	0.805576475	0.805576475	34	108	0.007548752
R-HSA-166520	Signaling by NTRKs	7	166	0.010898109	0.805576475	0.805576475	29	164	0.01146292
R-HSA-9703648	Signaling by FLT3 ITD and TKD mutants	1	30	0.001969538	0.807974803	0.807974803	9	24	0.001677501
R-HSA-181430	Norepinephrine Neurotransmitter Release Cycle	1	30	0.001969538	0.807974803	0.807974803	2	6	4.19E-04
R-HSA-933542	TRAF6 mediated NF-kB activation	1	30	0.001969538	0.807974803	0.807974803	1	4	2.80E-04
R-HSA-5621575	CD209 (DC-SIGN) signaling	1	30	0.001969538	0.807974803	0.807974803	1	11	7.69E-04
R-HSA-74752	Signaling by Insulin receptor	4	102	0.006696429	0.810852703	0.810852703	1	34	0.002376459
R-HSA-9031628	NGF-stimulated transcription	2	56	0.003676471	0.812632503	0.812632503	2	37	0.002586147
R-HSA-199992	trans-Golgi Network Vesicle Budding	3	80	0.005252101	0.815133588	0.815133588	7	19	0.001328021
R-HSA-1296059	G protein gated Potassium channels	1	31	0.002035189	0.818261972	0.818261972	3	3	2.10E-04
R-HSA-1296041	Activation of G protein gated Potassium channels	1	31	0.002035189	0.818261972	0.818261972	3	3	2.10E-04
R-HSA-997272	Inhibition of voltage gated Ca2+ channels via Gbeta/gamma subunits	1	31	0.002035189	0.818261972	0.818261972	3	3	2.10E-04
R-HSA-5654695	PI-3K cascade:FGFR2	1	31	0.002035189	0.818261972	0.818261972	6	7	4.89E-04
R-HSA-9620244	Long-term potentiation	1	31	0.002035189	0.818261972	0.818261972	3	7	4.89E-04
R-HSA-5205647	Mitophagy	1	31	0.002035189	0.818261972	0.818261972	2	15	0.001048438
R-HSA-1482801	Acyl chain remodelling of PS	1	31	0.002035189	0.818261972	0.818261972	1	8	5.59E-04
R-HSA-1660516	Synthesis of PIPs at the early endosome membrane	1	31	0.002035189	0.818261972	0.818261972	1	13	9.09E-04
R-HSA-9025094	Biosynthesis of DPAn-3 SPMs	1	31	0.002035189	0.818261972	0.818261972	1	18	0.001258125
R-HSA-109581	Apoptosis	8	192	0.012605042	0.827033003	0.827033003	21	142	0.009925211
R-HSA-5655253	Signaling by FGFR2 in disease	2	58	0.003807773	0.827657996	0.827657996	17	28	0.001957084
R-HSA-2162123	Synthesis of Prostaglandins (PG) and Thromboxanes (TX)	2	58	0.003807773	0.827657996	0.827657996	6	33	0.002306563
R-HSA-1236394	Signaling by ERBB4	3	82	0.005383403	0.827842958	0.827842958	3	52	0.003634584
R-HSA-400253	Circadian Clock	4	105	0.006893382	0.827994168	0.827994168	6	59	0.004123855
R-HSA-400042	Adrenaline,noradrenaline inhibits insulin secretion	1	32	0.00210084	0.827998661	0.827998661	2	6	4.19E-04
R-HSA-9703465	Signaling by FLT3 fusion proteins	1	32	0.00210084	0.827998661	0.827998661	4	18	0.001258125
R-HSA-1855183	Synthesis of IP2, IP, and Ins in the cytosol	1	32	0.00210084	0.827998661	0.827998661	2	14	9.79E-04
R-HSA-8934593	Regulation of RUNX1 Expression and Activity	1	32	0.00210084	0.827998661	0.827998661	2	19	0.001328021
R-HSA-1632852	Macroautophagy	6	150	0.009847689	0.831320598	0.831320598	23	87	0.006080939
R-HSA-8852276	The role of GTSE1 in G2/M progression after G2 checkpoint	3	83	0.005449055	0.833912255	0.833912255	3	10	6.99E-04
R-HSA-3371571	HSF1-dependent transactivation	2	59	0.003873424	0.834756619	0.834756619	4	8	5.59E-04
R-HSA-197264	Nicotinamide salvaging	2	59	0.003873424	0.834756619	0.834756619	2	12	8.39E-04
R-HSA-5654699	SHC-mediated cascade:FGFR2	1	33	0.002166492	0.837214292	0.837214292	4	4	2.80E-04
R-HSA-167243	Tat-mediated HIV elongation arrest and recovery	1	33	0.002166492	0.837214292	0.837214292	3	3	2.10E-04
R-HSA-167238	Pausing and recovery of Tat-mediated HIV elongation	1	33	0.002166492	0.837214292	0.837214292	2	2	1.40E-04
R-HSA-4641262	Disassembly of the destruction complex and recruitment of AXIN to the membrane	1	33	0.002166492	0.837214292	0.837214292	4	7	4.89E-04
R-HSA-75109	Triglyceride biosynthesis	1	33	0.002166492	0.837214292	0.837214292	1	7	4.89E-04
R-HSA-8866652	Synthesis of active ubiquitin: roles of E1 and E2 enzymes	1	33	0.002166492	0.837214292	0.837214292	2	16	0.001118334
R-HSA-1483213	Synthesis of PE	1	33	0.002166492	0.837214292	0.837214292	1	9	6.29E-04
R-HSA-9006115	Signaling by NTRK2 (TRKB)	1	33	0.002166492	0.837214292	0.837214292	3	38	0.002656042
R-HSA-9018679	Biosynthesis of EPA-derived SPMs	1	33	0.002166492	0.837214292	0.837214292	1	17	0.00118823
R-HSA-5357801	Programmed Cell Death	10	237	0.015559349	0.837778536	0.837778536	25	193	0.0134899
R-HSA-190236	Signaling by FGFR	4	107	0.007024685	0.838690468	0.838690468	117	142	0.009925211
R-HSA-1980143	Signaling by NOTCH1	3	84	0.005514706	0.839796552	0.839796552	5	39	0.002725938
R-HSA-2980736	Peptide hormone metabolism	5	130	0.008534664	0.840855751	0.840855751	25	65	0.004543231
R-HSA-5339562	Uptake and actions of bacterial toxins	2	60	0.003939076	0.841590002	0.841590002	4	66	0.004613126
R-HSA-5654700	FRS-mediated FGFR2 signaling	1	34	0.002232143	0.845936718	0.845936718	9	9	6.29E-04
R-HSA-5576892	Phase 0 - rapid depolarisation	1	34	0.002232143	0.845936718	0.845936718	1	2	1.40E-04
R-HSA-5654732	Negative regulation of FGFR3 signaling	1	34	0.002232143	0.845936718	0.845936718	3	14	9.79E-04
R-HSA-5250924	B-WICH complex positively regulates rRNA expression	2	61	0.004004727	0.848166172	0.848166172	3	3	2.10E-04
R-HSA-177929	Signaling by EGFR	2	61	0.004004727	0.848166172	0.848166172	42	49	0.003424897
R-HSA-432722	Golgi Associated Vesicle Biogenesis	2	61	0.004004727	0.848166172	0.848166172	5	7	4.89E-04
R-HSA-162582	Signal Transduction	155	3028	0.198792017	0.848577272	0.848577272	731	2536	0.177255889
R-HSA-381340	Transcriptional regulation of white adipocyte differentiation	4	109	0.007155987	0.848823819	0.848823819	10	19	0.001328021
R-HSA-1280215	Cytokine Signaling in Immune system	50	1039	0.06821166	0.851623103	0.851623103	79	745	0.052072412
R-HSA-9614085	FOXO-mediated transcription	4	110	0.007221639	0.8536855	0.8536855	4	85	0.005941148
R-HSA-5654733	Negative regulation of FGFR4 signaling	1	35	0.002297794	0.854192306	0.854192306	3	14	9.79E-04
R-HSA-420092	Glucagon-type ligand receptors	1	35	0.002297794	0.854192306	0.854192306	1	8	5.59E-04
R-HSA-9006335	Signaling by Erythropoietin	1	35	0.002297794	0.854192306	0.854192306	3	25	0.001747396
R-HSA-9759475	Regulation of CDH11 Expression and Function	1	35	0.002297794	0.854192306	0.854192306	3	28	0.001957084
R-HSA-9674555	Signaling by CSF3 (G-CSF)	1	35	0.002297794	0.854192306	0.854192306	2	21	0.001467813
R-HSA-210745	Regulation of gene expression in beta cells	1	35	0.002297794	0.854192306	0.854192306	1	12	8.39E-04
R-HSA-199220	Vitamin B5 (pantothenate) metabolism	1	35	0.002297794	0.854192306	0.854192306	1	12	8.39E-04
R-HSA-9018683	Biosynthesis of DPA-derived SPMs	1	35	0.002297794	0.854192306	0.854192306	1	21	0.001467813
R-HSA-72649	Translation initiation complex formation	2	62	0.004070378	0.854493059	0.854493059	2	2	1.40E-04
R-HSA-9754678	SARS-CoV-2 modulates host translation machinery	2	62	0.004070378	0.854493059	0.854493059	1	6	4.19E-04
R-HSA-5579029	Metabolic disorders of biological oxidation enzymes	3	87	0.00571166	0.856379348	0.856379348	4	38	0.002656042
R-HSA-381119	Unfolded Protein Response (UPR)	6	156	0.010241597	0.857095452	0.857095452	3	99	0.00691969
R-HSA-112316	Neuronal System	22	490	0.032169118	0.857395532	0.857395532	75	221	0.015446984
R-HSA-9013406	RHOQ GTPase cycle	2	63	0.004136029	0.860578481	0.860578481	2	5	3.49E-04
R-HSA-1250196	SHC1 events in ERBB2 signaling	1	36	0.002363445	0.862006012	0.862006012	4	6	4.19E-04
R-HSA-8863795	Downregulation of ERBB2 signaling	1	36	0.002363445	0.862006012	0.862006012	4	14	9.79E-04
R-HSA-112311	Neurotransmitter clearance	1	36	0.002363445	0.862006012	0.862006012	2	16	0.001118334
R-HSA-114452	Activation of BH3-only proteins	1	36	0.002363445	0.862006012	0.862006012	2	19	0.001328021
R-HSA-2206281	Mucopolysaccharidoses	1	36	0.002363445	0.862006012	0.862006012	2	22	0.001537709
R-HSA-202424	Downstream TCR signaling	4	112	0.007352941	0.863011329	0.863011329	14	24	0.001677501
R-HSA-3781865	Diseases of glycosylation	8	202	0.013261555	0.864844208	0.864844208	19	77	0.005381981
R-HSA-72702	Ribosomal scanning and start codon recognition	2	64	0.004201681	0.866430134	0.866430134	2	2	1.40E-04
R-HSA-75893	TNF signaling	2	64	0.004201681	0.866430134	0.866430134	3	58	0.00405396
R-HSA-168179	Toll Like Receptor TLR1:TLR2 Cascade	5	136	0.008928571	0.867120464	0.867120464	18	78	0.005451877
R-HSA-181438	Toll Like Receptor 2 (TLR2) Cascade	5	136	0.008928571	0.867120464	0.867120464	18	80	0.005591668
R-HSA-182971	EGFR downregulation	1	37	0.002429097	0.869401462	0.869401462	19	22	0.001537709
R-HSA-888590	GABA synthesis, release, reuptake and degradation	1	37	0.002429097	0.869401462	0.869401462	2	10	6.99E-04
R-HSA-5694530	Cargo concentration in the ER	1	37	0.002429097	0.869401462	0.869401462	2	12	8.39E-04
R-HSA-5621480	Dectin-2 family	2	65	0.004267332	0.872055582	0.872055582	1	12	8.39E-04
R-HSA-8856825	Cargo recognition for clathrin-mediated endocytosis	4	115	0.007549895	0.876044092	0.876044092	4	15	0.001048438
R-HSA-9707564	Cytoprotection by HMOX1	3	91	0.005974265	0.876142383	0.876142383	8	22	0.001537709
R-HSA-9013407	RHOH GTPase cycle	1	38	0.002494748	0.876401019	0.876401019	1	3	2.10E-04
R-HSA-5668599	RHO GTPases Activate NADPH Oxidases	1	38	0.002494748	0.876401019	0.876401019	3	14	9.79E-04
R-HSA-390247	Beta-oxidation of very long chain fatty acids	1	38	0.002494748	0.876401019	0.876401019	1	12	8.39E-04
R-HSA-4791275	Signaling by WNT in cancer	1	38	0.002494748	0.876401019	0.876401019	1	16	0.001118334
R-HSA-198933	Immunoregulatory interactions between a Lymphoid and a non-Lymphoid cell	10	249	0.016347164	0.87673491	0.87673491	10	44	0.003075418
R-HSA-72662	Activation of the mRNA upon binding of the cap-binding complex and eIFs, and subsequent binding to 43S	2	66	0.004332983	0.877462248	0.877462248	2	6	4.19E-04
R-HSA-4608870	Asymmetric localization of PCP proteins	2	66	0.004332983	0.877462248	0.877462248	2	7	4.89E-04
R-HSA-8979227	Triglyceride metabolism	2	66	0.004332983	0.877462248	0.877462248	2	24	0.001677501
R-HSA-9029569	NR1H3 & NR1H2 regulate gene expression linked to cholesterol transport and efflux	2	66	0.004332983	0.877462248	0.877462248	2	40	0.002795834
R-HSA-5632684	Hedgehog 'on' state	3	92	0.006039916	0.880690548	0.880690548	7	37	0.002586147
R-HSA-9033241	Peroxisomal protein import	2	67	0.004398634	0.882657413	0.882657413	7	26	0.001817292
R-HSA-442742	CREB1 phosphorylation through NMDA receptor-mediated activation of RAS signaling	1	39	0.002560399	0.883025852	0.883025852	2	7	4.89E-04
R-HSA-8939243	RUNX1 interacts with co-factors whose precise effect on RUNX1 targets is not known	1	39	0.002560399	0.883025852	0.883025852	1	5	3.49E-04
R-HSA-2408508	Metabolism of ingested SeMet, Sec, MeSec into H2Se	1	39	0.002560399	0.883025852	0.883025852	1	10	6.99E-04
R-HSA-5675482	Regulation of necroptotic cell death	1	39	0.002560399	0.883025852	0.883025852	2	21	0.001467813
R-HSA-9759476	Regulation of Homotypic Cell-Cell Adhesion	1	39	0.002560399	0.883025852	0.883025852	3	33	0.002306563
R-HSA-9764260	Regulation of Expression and Function of Type II Classical Cadherins	1	39	0.002560399	0.883025852	0.883025852	3	33	0.002306563
R-HSA-917977	Transferrin endocytosis and recycling	1	39	0.002560399	0.883025852	0.883025852	1	11	7.69E-04
R-HSA-159418	Recycling of bile acids and salts	1	39	0.002560399	0.883025852	0.883025852	1	17	0.00118823
R-HSA-71387	Metabolism of carbohydrates	20	461	0.030265231	0.883376036	0.883376036	41	241	0.016844901
R-HSA-983712	Ion channel transport	8	208	0.013655462	0.884118588	0.884118588	6	51	0.003564689
R-HSA-1227986	Signaling by ERBB2	2	68	0.004464286	0.887648202	0.887648202	23	46	0.003215209
R-HSA-2644603	Signaling by NOTCH1 in Cancer	2	68	0.004464286	0.887648202	0.887648202	10	39	0.002725938
R-HSA-2894858	Signaling by NOTCH1 HD+PEST Domain Mutants in Cancer	2	68	0.004464286	0.887648202	0.887648202	3	21	0.001467813
R-HSA-2644606	Constitutive Signaling by NOTCH1 PEST Domain Mutants	2	68	0.004464286	0.887648202	0.887648202	3	21	0.001467813
R-HSA-2644602	Signaling by NOTCH1 PEST Domain Mutants in Cancer	2	68	0.004464286	0.887648202	0.887648202	3	21	0.001467813
R-HSA-2894862	Constitutive Signaling by NOTCH1 HD+PEST Domain Mutants	2	68	0.004464286	0.887648202	0.887648202	3	21	0.001467813
R-HSA-156590	Glutathione conjugation	2	68	0.004464286	0.887648202	0.887648202	1	14	9.79E-04
R-HSA-9692914	SARS-CoV-1-host interactions	4	118	0.007746849	0.887990619	0.887990619	3	48	0.003355001
R-HSA-1461957	Beta defensins	1	40	0.00262605	0.889295999	0.889295999	4	5	3.49E-04
R-HSA-390471	Association of TriC/CCT with target proteins during biosynthesis	1	40	0.00262605	0.889295999	0.889295999	1	2	1.40E-04
R-HSA-5696394	DNA Damage Recognition in GG-NER	1	40	0.00262605	0.889295999	0.889295999	1	5	3.49E-04
R-HSA-189483	Heme degradation	1	40	0.00262605	0.889295999	0.889295999	1	22	0.001537709
R-HSA-4090294	SUMOylation of intracellular receptors	1	40	0.00262605	0.889295999	0.889295999	1	25	0.001747396
R-HSA-8876198	RAB GEFs exchange GTP for GDP on RABs	3	94	0.006171218	0.889343276	0.889343276	2	21	0.001467813
R-HSA-166016	Toll Like Receptor 4 (TLR4) Cascade	6	165	0.010832458	0.88960591	0.88960591	41	107	0.007478857
R-HSA-1660499	Synthesis of PIPs at the plasma membrane	2	69	0.004529937	0.892441585	0.892441585	2	33	0.002306563
R-HSA-9768919	NPAS4 regulates expression of target genes	1	41	0.002691702	0.895230429	0.895230429	35	36	0.002516251
R-HSA-5654727	Negative regulation of FGFR2 signaling	1	41	0.002691702	0.895230429	0.895230429	3	14	9.79E-04
R-HSA-202131	Metabolism of nitric oxide: NOS3 activation and regulation	1	41	0.002691702	0.895230429	0.895230429	4	26	0.001817292
R-HSA-5365859	RA biosynthesis pathway	1	41	0.002691702	0.895230429	0.895230429	1	11	7.69E-04
R-HSA-5673000	RAF activation	1	41	0.002691702	0.895230429	0.895230429	1	12	8.39E-04
R-HSA-389356	CD28 co-stimulation	1	41	0.002691702	0.895230429	0.895230429	1	19	0.001328021
R-HSA-5607764	CLEC7A (Dectin-1) signaling	4	120	0.007878151	0.895385312	0.895385312	3	45	0.003145313
R-HSA-447115	Interleukin-12 family signaling	3	96	0.006302521	0.897430213	0.897430213	3	114	0.007968127
R-HSA-2173782	Binding and Uptake of Ligands by Scavenger Receptors	6	168	0.011029412	0.898947381	0.898947381	12	33	0.002306563
R-HSA-5358351	Signaling by Hedgehog	6	168	0.011029412	0.898947381	0.898947381	24	82	0.00573146
R-HSA-1482839	Acyl chain remodelling of PE	1	42	0.002757353	0.900847095	0.900847095	2	9	6.29E-04
R-HSA-163560	Triglyceride catabolism	1	42	0.002757353	0.900847095	0.900847095	1	17	0.00118823
R-HSA-380320	Recruitment of NuMA to mitotic centrosomes	3	97	0.006368172	0.901270973	0.901270973	2	2	1.40E-04
R-HSA-9645723	Diseases of programmed cell death	3	97	0.006368172	0.901270973	0.901270973	3	37	0.002586147
R-HSA-9006927	Signaling by Non-Receptor Tyrosine Kinases	2	71	0.004661239	0.901463213	0.901463213	6	53	0.00370448
R-HSA-8848021	Signaling by PTK6	2	71	0.004661239	0.901463213	0.901463213	6	53	0.00370448
R-HSA-8963743	Digestion and absorption	2	71	0.004661239	0.901463213	0.901463213	2	30	0.002096876
R-HSA-9824443	Parasitic Infection Pathways	12	302	0.019826681	0.902147272	0.902147272	30	95	0.006640106
R-HSA-9658195	Leishmania infection	12	302	0.019826681	0.902147272	0.902147272	30	95	0.006640106
R-HSA-9772573	Late SARS-CoV-2 Infection Events	3	98	0.006433824	0.904981544	0.904981544	2	69	0.004822814
R-HSA-168643	Nucleotide-binding domain, leucine rich repeat containing receptor (NLR) signaling pathways	2	72	0.004726891	0.905704588	0.905704588	5	46	0.003215209
R-HSA-936837	Ion transport by P-type ATPases	2	72	0.004726891	0.905704588	0.905704588	1	17	0.00118823
R-HSA-9696273	RND1 GTPase cycle	1	43	0.002823004	0.906162994	0.906162994	2	2	1.40E-04
R-HSA-9696264	RND3 GTPase cycle	1	43	0.002823004	0.906162994	0.906162994	1	2	1.40E-04
R-HSA-1839126	FGFR2 mutant receptor activation	1	43	0.002823004	0.906162994	0.906162994	7	18	0.001258125
R-HSA-9682385	FLT3 signaling in disease	1	43	0.002823004	0.906162994	0.906162994	13	52	0.003634584
R-HSA-432720	Lysosome Vesicle Biogenesis	1	43	0.002823004	0.906162994	0.906162994	2	8	5.59E-04
R-HSA-8963691	Phenylalanine and tyrosine metabolism	1	43	0.002823004	0.906162994	0.906162994	2	12	8.39E-04
R-HSA-3371511	HSF1 activation	1	43	0.002823004	0.906162994	0.906162994	1	7	4.89E-04
R-HSA-6804757	Regulation of TP53 Degradation	1	43	0.002823004	0.906162994	0.906162994	3	30	0.002096876
R-HSA-4086400	PCP/CE pathway	3	99	0.006499475	0.908565571	0.908565571	16	24	0.001677501
R-HSA-8950505	Gene and protein expression by JAK-STAT signaling after Interleukin-12 stimulation	2	73	0.004792542	0.909774813	0.909774813	1	36	0.002516251
R-HSA-1296072	Voltage gated Potassium channels	1	44	0.002888655	0.911194213	0.911194213	1	1	6.99E-05
R-HSA-71064	Lysine catabolism	1	44	0.002888655	0.911194213	0.911194213	2	13	9.09E-04
R-HSA-5689896	Ovarian tumor domain proteases	1	44	0.002888655	0.911194213	0.911194213	2	14	9.79E-04
R-HSA-3899300	SUMOylation of transcription cofactors	1	44	0.002888655	0.911194213	0.911194213	1	27	0.001887188
R-HSA-373076	Class A/1 (Rhodopsin-like receptors)	17	414	0.027179622	0.913083007	0.913083007	27	185	0.012930733
R-HSA-6811442	Intra-Golgi and retrograde Golgi-to-ER traffic	8	219	0.014377626	0.913535623	0.913535623	8	48	0.003355001
R-HSA-163841	Gamma carboxylation, hypusine formation and arylsulfatase activation	2	74	0.004858193	0.913680037	0.913680037	11	40	0.002795834
R-HSA-5213460	RIPK1-mediated regulated necrosis	1	45	0.002954307	0.91595598	0.91595598	3	29	0.00202698
R-HSA-425407	SLC-mediated transmembrane transport	17	418	0.027442227	0.919908437	0.919908437	17	194	0.013559796
R-HSA-167200	Formation of HIV-1 elongation complex containing HIV-1 Tat	1	46	0.003019958	0.92046271	0.92046271	5	5	3.49E-04
R-HSA-6806003	Regulation of TP53 Expression and Degradation	1	46	0.003019958	0.92046271	0.92046271	3	35	0.002446355
R-HSA-975576	N-glycan antennae elongation in the medial/trans-Golgi	1	46	0.003019958	0.92046271	0.92046271	1	14	9.79E-04
R-HSA-71336	Pentose phosphate pathway	1	46	0.003019958	0.92046271	0.92046271	1	20	0.001397917
R-HSA-9648002	RAS processing	1	46	0.003019958	0.92046271	0.92046271	1	21	0.001467813
R-HSA-3781860	Diseases associated with N-glycosylation of proteins	1	46	0.003019958	0.92046271	0.92046271	1	24	0.001677501
R-HSA-5668541	TNFR2 non-canonical NF-kB pathway	3	104	0.006827731	0.924711093	0.924711093	8	44	0.003075418
R-HSA-167246	Tat-mediated elongation of the HIV-1 transcript	1	47	0.003085609	0.924728047	0.924728047	8	8	5.59E-04
R-HSA-3371568	Attenuation phase	1	47	0.003085609	0.924728047	0.924728047	3	5	3.49E-04
R-HSA-167169	HIV Transcription Elongation	1	47	0.003085609	0.924728047	0.924728047	8	15	0.001048438
R-HSA-381771	Synthesis, secretion, and inactivation of Glucagon-like Peptide-1 (GLP-1)	1	47	0.003085609	0.924728047	0.924728047	3	8	5.59E-04
R-HSA-5625886	Activated PKN1 stimulates transcription of AR (androgen receptor) regulated genes KLK2 and KLK3	1	48	0.003151261	0.928764906	0.928764906	11	11	7.69E-04
R-HSA-73817	Purine ribonucleoside monophosphate biosynthesis	1	48	0.003151261	0.928764906	0.928764906	2	17	0.00118823
R-HSA-73933	Resolution of Abasic Sites (AP sites)	1	48	0.003151261	0.928764906	0.928764906	5	43	0.003005522
R-HSA-71240	Tryptophan catabolism	1	48	0.003151261	0.928764906	0.928764906	1	16	0.001118334
R-HSA-375276	Peptide ligand-binding receptors	7	203	0.013327206	0.928846534	0.928846534	12	83	0.005801356
R-HSA-5621481	C-type lectin receptors (CLRs)	7	203	0.013327206	0.928846534	0.928846534	5	68	0.004752918
R-HSA-9007101	Rab regulation of trafficking	4	131	0.008600315	0.928851267	0.928851267	4	35	0.002446355
R-HSA-5687128	MAPK6/MAPK4 signaling	3	106	0.006959034	0.930404436	0.930404436	7	40	0.002795834
R-HSA-427413	NoRC negatively regulates rRNA expression	2	79	0.00518645	0.930934675	0.930934675	4	7	4.89E-04
R-HSA-5250913	Positive epigenetic regulation of rRNA expression	2	79	0.00518645	0.930934675	0.930934675	3	7	4.89E-04
R-HSA-5675221	Negative regulation of MAPK pathway	1	49	0.003216912	0.932585511	0.932585511	2	17	0.00118823
R-HSA-6807878	COPI-mediated anterograde transport	3	107	0.007024685	0.933100188	0.933100188	2	12	8.39E-04
R-HSA-9749641	Aspirin ADME	2	80	0.005252101	0.933969696	0.933969696	3	26	0.001817292
R-HSA-198725	Nuclear Events (kinase and transcription factor activation)	2	80	0.005252101	0.933969696	0.933969696	2	48	0.003355001
R-HSA-2029482	Regulation of actin dynamics for phagocytic cup formation	5	158	0.010372899	0.93429254	0.93429254	13	24	0.001677501
R-HSA-425397	Transport of vitamins, nucleosides, and related molecules	3	108	0.007090336	0.935699453	0.935699453	3	40	0.002795834
R-HSA-73762	RNA Polymerase I Transcription Initiation	1	50	0.003282563	0.936201435	0.936201435	3	6	4.19E-04
R-HSA-977444	GABA B receptor activation	1	50	0.003282563	0.936201435	0.936201435	4	9	6.29E-04
R-HSA-991365	Activation of GABAB receptors	1	50	0.003282563	0.936201435	0.936201435	3	8	5.59E-04
R-HSA-9694635	Translation of Structural Proteins	2	81	0.005317752	0.936878119	0.936878119	1	46	0.003215209
R-HSA-8951664	Neddylation	9	254	0.01667542	0.938175231	0.938175231	14	44	0.003075418
R-HSA-913531	Interferon Signaling	12	322	0.021139706	0.939100839	0.939100839	6	79	0.005521773
R-HSA-400508	Incretin synthesis, secretion, and inactivation	1	51	0.003348214	0.939623629	0.939623629	5	15	0.001048438
R-HSA-442660	Na+/Cl- dependent neurotransmitter transporters	1	51	0.003348214	0.939623629	0.939623629	1	15	0.001048438
R-HSA-5619102	SLC transporter disorders	6	185	0.012145483	0.94002357	0.94002357	6	65	0.004543231
R-HSA-9759194	Nuclear events mediated by NFE2L2	3	110	0.007221639	0.940620501	0.940620501	4	48	0.003355001
R-HSA-8939902	Regulation of RUNX2 expression and activity	2	83	0.005449055	0.942334379	0.942334379	4	32	0.002236667
R-HSA-3214858	RMTs methylate histone arginines	1	52	0.003413866	0.942862463	0.942862463	3	22	0.001537709
R-HSA-156581	Methylation	1	52	0.003413866	0.942862463	0.942862463	1	13	9.09E-04
R-HSA-2142691	Synthesis of Leukotrienes (LT) and Eoxins (EX)	1	52	0.003413866	0.942862463	0.942862463	1	20	0.001397917
R-HSA-196741	Cobalamin (Cbl, vitamin B12) transport and metabolism	1	52	0.003413866	0.942862463	0.942862463	1	27	0.001887188
R-HSA-196849	Metabolism of water-soluble vitamins and cofactors	9	258	0.016938025	0.944610599	0.944610599	10	143	0.009995107
R-HSA-196807	Nicotinate metabolism	2	84	0.005514706	0.944891434	0.944891434	2	29	0.00202698
R-HSA-9020591	Interleukin-12 signaling	2	84	0.005514706	0.944891434	0.944891434	1	56	0.003914168
R-HSA-70171	Glycolysis	3	112	0.007352941	0.945190845	0.945190845	2	24	0.001677501
R-HSA-77286	mitochondrial fatty acid beta-oxidation of saturated fatty acids	1	53	0.003479517	0.945927749	0.945927749	2	29	0.00202698
R-HSA-1614558	Degradation of cysteine and homocysteine	1	53	0.003479517	0.945927749	0.945927749	1	23	0.001607605
R-HSA-1489509	DAG and IP3 signaling	1	53	0.003479517	0.945927749	0.945927749	1	28	0.001957084
R-HSA-372790	Signaling by GPCR	38	876	0.057510504	0.947015696	0.947015696	59	392	0.027399175
R-HSA-9024446	NR1H2 and NR1H3-mediated signaling	2	85	0.005580357	0.947340334	0.947340334	2	60	0.004193751
R-HSA-1912422	Pre-NOTCH Expression and Processing	3	113	0.007418592	0.947351475	0.947351475	5	38	0.002656042
R-HSA-383280	Nuclear Receptor transcription pathway	2	86	0.005646008	0.949685317	0.949685317	2	2	1.40E-04
R-HSA-73864	RNA Polymerase I Transcription	2	86	0.005646008	0.949685317	0.949685317	8	14	9.79E-04
R-HSA-3858494	Beta-catenin independent WNT signaling	5	166	0.010898109	0.94988589	0.94988589	23	51	0.003564689
R-HSA-9748784	Drug ADME	8	239	0.015690651	0.95087602	0.95087602	10	121	0.008457398
R-HSA-163125	Post-translational modification: synthesis of GPI-anchored proteins	3	115	0.007549895	0.951437002	0.951437002	3	16	0.001118334
R-HSA-6811440	Retrograde transport at the Trans-Golgi-Network	1	55	0.003610819	0.951574336	0.951574336	4	20	0.001397917
R-HSA-445989	TAK1-dependent IKK and NF-kappa-B activation	1	55	0.003610819	0.951574336	0.951574336	1	17	0.00118823
R-HSA-2029480	Fcgamma receptor (FCGR) dependent phagocytosis	6	193	0.012670693	0.953604955	0.953604955	17	42	0.002935626
R-HSA-70326	Glucose metabolism	4	143	0.00938813	0.954078225	0.954078225	3	50	0.003494793
R-HSA-187037	Signaling by NTRK1 (TRKA)	4	143	0.00938813	0.954078225	0.954078225	6	102	0.007129377
R-HSA-5654738	Signaling by FGFR2	2	88	0.005777311	0.954079767	0.954079767	29	46	0.003215209
R-HSA-5250941	Negative epigenetic regulation of rRNA expression	2	88	0.005777311	0.954079767	0.954079767	4	12	8.39E-04
R-HSA-2187338	Visual phototransduction	5	169	0.011095063	0.954809821	0.954809821	8	92	0.006430419
R-HSA-5668914	Diseases of metabolism	16	424	0.027836134	0.956111487	0.956111487	29	195	0.013629692
R-HSA-9018677	Biosynthesis of DHA-derived SPMs	2	89	0.005842962	0.956137006	0.956137006	4	58	0.00405396
R-HSA-9609507	Protein localization	5	170	0.011160714	0.95635051	0.95635051	14	53	0.00370448
R-HSA-5620920	Cargo trafficking to the periciliary membrane	1	57	0.003742122	0.956631899	0.956631899	8	27	0.001887188
R-HSA-8941858	Regulation of RUNX3 expression and activity	1	57	0.003742122	0.956631899	0.956631899	1	9	6.29E-04
R-HSA-532668	N-glycan trimming in the ER and Calnexin/Calreticulin cycle	1	57	0.003742122	0.956631899	0.956631899	1	18	0.001258125
R-HSA-2122947	NOTCH1 Intracellular Domain Regulates Transcription	1	57	0.003742122	0.956631899	0.956631899	1	18	0.001258125
R-HSA-380108	Chemokine receptors bind chemokines	1	57	0.003742122	0.956631899	0.956631899	1	19	0.001328021
R-HSA-2453902	The canonical retinoid cycle in rods (twilight vision)	1	57	0.003742122	0.956631899	0.956631899	1	25	0.001747396
R-HSA-418346	Platelet homeostasis	3	118	0.007746849	0.957013998	0.957013998	6	31	0.002166772
R-HSA-1799339	SRP-dependent cotranslational protein targeting to membrane	3	119	0.0078125	0.958735667	0.958735667	5	5	3.49E-04
R-HSA-1483206	Glycerophospholipid biosynthesis	7	221	0.014508929	0.958771967	0.958771967	16	133	0.009296149
R-HSA-70895	Branched-chain amino acid catabolism	1	58	0.003807773	0.958959235	0.958959235	1	23	0.001607605
R-HSA-1168372	Downstream signaling events of B Cell Receptor (BCR)	2	91	0.005974265	0.959989935	0.959989935	6	15	0.001048438
R-HSA-69541	Stabilization of p53	1	59	0.003873424	0.961161816	0.961161816	1	15	0.001048438
R-HSA-168249	Innate Immune System	60	1341	0.08803834	0.961477193	0.961477193	187	725	0.050674495
R-HSA-2565942	Regulation of PLK1 Activity at G2/M Transition	2	92	0.006039916	0.961792606	0.961792606	5	12	8.39E-04
R-HSA-9648025	EML4 and NUDC in mitotic spindle formation	3	121	0.007943803	0.961986754	0.961986754	2	5	3.49E-04
R-HSA-73772	RNA Polymerase I Promoter Escape	1	60	0.003939076	0.963246322	0.963246322	2	2	1.40E-04
R-HSA-9634815	Transcriptional Regulation by NPAS4	1	60	0.003939076	0.963246322	0.963246322	36	47	0.003285105
R-HSA-4085001	Sialic acid metabolism	1	60	0.003939076	0.963246322	0.963246322	1	21	0.001467813
R-HSA-9692916	SARS-CoV-1 activates/modulates innate immune responses	1	60	0.003939076	0.963246322	0.963246322	1	30	0.002096876
R-HSA-6805567	Keratinization	7	226	0.014837185	0.964772165	0.964772165	22	34	0.002376459
R-HSA-1169410	Antiviral mechanism by IFN-stimulated genes	2	94	0.006171218	0.965166879	0.965166879	3	31	0.002166772
R-HSA-5362768	Hh mutants are degraded by ERAD	1	61	0.004004727	0.965219076	0.965219076	6	6	4.19E-04
R-HSA-8956320	Nucleotide biosynthesis	1	61	0.004004727	0.965219076	0.965219076	2	24	0.001677501
R-HSA-5610787	Hedgehog 'off' state	3	124	0.008140756	0.966414999	0.966414999	2	32	0.002236667
R-HSA-6807505	RNA polymerase II transcribes snRNA genes	2	95	0.00623687	0.966744732	0.966744732	11	11	7.69E-04
R-HSA-168256	Immune System	125	2627	0.172465861	0.967215424	0.967215424	352	1664	0.116306703
R-HSA-9020702	Interleukin-1 signaling	3	125	0.008206408	0.967779682	0.967779682	15	59	0.004123855
R-HSA-9018519	Estrogen-dependent gene expression	4	153	0.010044643	0.968502157	0.968502157	15	66	0.004613126
R-HSA-3214815	HDACs deacetylate histones	1	63	0.004136029	0.968852945	0.968852945	2	5	3.49E-04
R-HSA-418597	G alpha (z) signalling events	1	63	0.004136029	0.968852945	0.968852945	3	13	9.09E-04
R-HSA-156902	Peptide chain elongation	2	97	0.006368172	0.969696641	0.969696641	4	5	3.49E-04
R-HSA-5387390	Hh mutants abrogate ligand secretion	1	64	0.004201681	0.970525085	0.970525085	7	7	4.89E-04
R-HSA-5578775	Ion homeostasis	1	64	0.004201681	0.970525085	0.970525085	1	17	0.00118823
R-HSA-5689603	UCH proteinases	2	98	0.006433824	0.971076277	0.971076277	2	11	7.69E-04
R-HSA-1280218	Adaptive Immune System	39	933	0.061252626	0.971180511	0.971180511	88	265	0.018522402
R-HSA-1236975	Antigen processing-Cross presentation	3	128	0.008403361	0.971566277	0.971566277	3	23	0.001607605
R-HSA-2980766	Nuclear Envelope Breakdown	1	65	0.004267332	0.972107558	0.972107558	3	13	9.09E-04
R-HSA-1483166	Synthesis of PA	1	65	0.004267332	0.972107558	0.972107558	1	17	0.00118823
R-HSA-9664407	Parasite infection	4	157	0.010307248	0.972987681	0.972987681	10	27	0.001887188
R-HSA-9664422	FCGR3A-mediated phagocytosis	4	157	0.010307248	0.972987681	0.972987681	10	27	0.001887188
R-HSA-9664417	Leishmania phagocytosis	4	157	0.010307248	0.972987681	0.972987681	10	27	0.001887188
R-HSA-201722	Formation of the beta-catenin:TCF transactivating complex	1	66	0.004332983	0.973605165	0.973605165	13	13	9.09E-04
R-HSA-975956	Nonsense Mediated Decay (NMD) independent of the Exon Junction Complex (EJC)	2	101	0.006630777	0.97486122	0.97486122	1	1	6.99E-05
R-HSA-70263	Gluconeogenesis	1	67	0.004398634	0.975022453	0.975022453	1	26	0.001817292
R-HSA-186712	Regulation of beta-cell development	1	67	0.004398634	0.975022453	0.975022453	1	26	0.001817292
R-HSA-388396	GPCR downstream signalling	32	795	0.052192752	0.975227352	0.975227352	28	175	0.012231775
R-HSA-211897	Cytochrome P450 - arranged by substrate type	5	186	0.012211134	0.975283461	0.975283461	18	61	0.004263647
R-HSA-156842	Eukaryotic Translation Elongation	2	102	0.006696429	0.976013002	0.976013002	4	9	6.29E-04
R-HSA-8873719	RAB geranylgeranylation	1	68	0.004464286	0.976363725	0.976363725	2	5	3.49E-04
R-HSA-977443	GABA receptor activation	1	68	0.004464286	0.976363725	0.976363725	4	12	8.39E-04
R-HSA-3299685	Detoxification of Reactive Oxygen Species	1	68	0.004464286	0.976363725	0.976363725	1	34	0.002376459
R-HSA-196854	Metabolism of vitamins and cofactors	13	382	0.025078782	0.976654404	0.976654404	17	205	0.01432865
R-HSA-453274	Mitotic G2-G2/M phases	6	214	0.01404937	0.977060709	0.977060709	20	80	0.005591668
R-HSA-352230	Amino acid transport across the plasma membrane	1	69	0.004529937	0.977633054	0.977633054	1	36	0.002516251
R-HSA-2500257	Resolution of Sister Chromatid Cohesion	3	134	0.008797269	0.977911576	0.977911576	4	8	5.59E-04
R-HSA-500792	GPCR ligand binding	23	609	0.039981618	0.978503973	0.978503973	31	217	0.015167401
R-HSA-418555	G alpha (s) signalling events	5	190	0.012473739	0.978640417	0.978640417	4	28	0.001957084
R-HSA-9616222	Transcriptional regulation of granulopoiesis	1	70	0.004595588	0.978834293	0.978834293	2	27	0.001887188
R-HSA-69580	p53-Dependent G1/S DNA damage checkpoint	1	70	0.004595588	0.978834293	0.978834293	1	22	0.001537709
R-HSA-69563	p53-Dependent G1 DNA Damage Response	1	70	0.004595588	0.978834293	0.978834293	1	22	0.001537709
R-HSA-199977	ER to Golgi Anterograde Transport	4	164	0.010766807	0.979429816	0.979429816	13	39	0.002725938
R-HSA-5658442	Regulation of RAS by GAPs	1	71	0.004661239	0.979971092	0.979971092	5	5	3.49E-04
R-HSA-380284	Loss of proteins required for interphase microtubule organization from the centrosome	1	71	0.004661239	0.979971092	0.979971092	3	3	2.10E-04
R-HSA-380259	Loss of Nlp from mitotic centrosomes	1	71	0.004661239	0.979971092	0.979971092	2	2	1.40E-04
R-HSA-2426168	Activation of gene expression by SREBF (SREBP)	1	71	0.004661239	0.979971092	0.979971092	3	42	0.002935626
R-HSA-72689	Formation of a pool of free 40S subunits	2	106	0.006959034	0.980130307	0.980130307	2	2	1.40E-04
R-HSA-72764	Eukaryotic Translation Termination	2	106	0.006959034	0.980130307	0.980130307	3	5	3.49E-04
R-HSA-2168880	Scavenging of heme from plasma	2	106	0.006959034	0.980130307	0.980130307	5	12	8.39E-04
R-HSA-5358346	Hedgehog ligand biogenesis	1	72	0.004726891	0.981046902	0.981046902	15	15	0.001048438
R-HSA-1234176	Oxygen-dependent proline hydroxylation of Hypoxia-inducible Factor Alpha	1	72	0.004726891	0.981046902	0.981046902	8	12	8.39E-04
R-HSA-1169091	Activation of NF-kappaB in B cells	1	72	0.004726891	0.981046902	0.981046902	4	10	6.99E-04
R-HSA-69615	G1/S DNA Damage Checkpoints	1	72	0.004726891	0.981046902	0.981046902	1	26	0.001817292
R-HSA-196071	Metabolism of steroid hormones	1	72	0.004726891	0.981046902	0.981046902	1	42	0.002935626
R-HSA-422356	Regulation of insulin secretion	2	108	0.007090336	0.981923326	0.981923326	3	38	0.002656042
R-HSA-1222499	Latent infection - Other responses of Mtb to phagocytosis	1	73	0.004792542	0.982064993	0.982064993	3	34	0.002376459
R-HSA-5362517	Signaling by Retinoic Acid	1	73	0.004792542	0.982064993	0.982064993	1	22	0.001537709
R-HSA-389661	Glyoxylate metabolism and glycine degradation	1	73	0.004792542	0.982064993	0.982064993	1	23	0.001607605
R-HSA-3700989	Transcriptional Regulation by TP53	17	484	0.03177521	0.982248207	0.982248207	26	259	0.018103026
R-HSA-9679191	Potential therapeutics for SARS	4	168	0.011029412	0.982429929	0.982429929	4	36	0.002516251
R-HSA-8854518	AURKA Activation by TPX2	1	74	0.004858193	0.983028458	0.983028458	2	2	1.40E-04
R-HSA-8948751	Regulation of PTEN stability and activity	1	74	0.004858193	0.983028458	0.983028458	1	13	9.09E-04
R-HSA-9009391	Extra-nuclear estrogen signaling	2	111	0.00728729	0.98432187	0.98432187	5	39	0.002725938
R-HSA-167172	Transcription of the HIV genome	1	76	0.004989496	0.984803063	0.984803063	13	47	0.003285105
R-HSA-189445	Metabolism of porphyrins	1	76	0.004989496	0.984803063	0.984803063	1	42	0.002935626
R-HSA-382551	Transport of small molecules	39	969	0.063616071	0.984955203	0.984955203	48	454	0.031732718
R-HSA-2408557	Selenocysteine synthesis	2	112	0.007352941	0.985050371	0.985050371	2	7	4.89E-04
R-HSA-1483255	PI Metabolism	2	112	0.007352941	0.985050371	0.985050371	3	89	0.006220731
R-HSA-204005	COPII-mediated vesicle transport	1	77	0.005055147	0.985619596	0.985619596	10	16	0.001118334
R-HSA-453279	Mitotic G1 phase and G1/S transition	4	174	0.011423319	0.986165036	0.986165036	12	101	0.007059481
R-HSA-1834949	Cytosolic sensors of pathogen-associated DNA	1	78	0.005120798	0.986392307	0.986392307	1	50	0.003494793
R-HSA-192823	Viral mRNA Translation	2	114	0.007484244	0.986409935	0.986409935	2	2	1.40E-04
R-HSA-9755511	KEAP1-NFE2L2 pathway	3	146	0.009585084	0.986791106	0.986791106	4	78	0.005451877
R-HSA-9633012	Response of EIF2AK4 (GCN2) to amino acid deficiency	2	115	0.007549895	0.987043811	0.987043811	4	16	0.001118334
R-HSA-9793380	Formation of paraxial mesoderm	1	79	0.00518645	0.987123544	0.987123544	1	29	0.00202698
R-HSA-5576891	Cardiac conduction	3	147	0.009650735	0.987351559	0.987351559	3	33	0.002306563
R-HSA-168164	Toll Like Receptor 3 (TLR3) Cascade	2	116	0.007615546	0.987648863	0.987648863	23	73	0.005102397
R-HSA-975138	TRAF6 mediated induction of NFkB and MAP kinases upon TLR7/8 or 9 activation	2	116	0.007615546	0.987648863	0.987648863	2	60	0.004193751
R-HSA-157118	Signaling by NOTCH	7	258	0.016938025	0.987776207	0.987776207	20	154	0.010763962
R-HSA-74259	Purine catabolism	1	80	0.005252101	0.98781553	0.98781553	4	33	0.002306563
R-HSA-499943	Interconversion of nucleotide di- and triphosphates	1	80	0.005252101	0.98781553	0.98781553	1	33	0.002306563
R-HSA-112314	Neurotransmitter receptors and postsynaptic signal transmission	6	232	0.015231092	0.987841522	0.987841522	26	110	0.007688544
R-HSA-975155	MyD88 dependent cascade initiated on endosome	2	117	0.007681197	0.988226356	0.988226356	2	75	0.005242189
R-HSA-380270	Recruitment of mitotic centrosome proteins and complexes	1	81	0.005317752	0.988470372	0.988470372	3	3	2.10E-04
R-HSA-5663084	Diseases of carbohydrate metabolism	1	81	0.005317752	0.988470372	0.988470372	2	44	0.003075418
R-HSA-3108214	SUMOylation of DNA damage response and repair proteins	1	81	0.005317752	0.988470372	0.988470372	1	24	0.001677501
R-HSA-168181	Toll Like Receptor 7/8 (TLR7/8) Cascade	2	118	0.007746849	0.988777502	0.988777502	2	79	0.005521773
R-HSA-75105	Fatty acyl-CoA biosynthesis	1	82	0.005383403	0.989090059	0.989090059	1	25	0.001747396
R-HSA-1222556	ROS and RNS production in phagocytes	1	82	0.005383403	0.989090059	0.989090059	1	45	0.003145313
R-HSA-5617833	Cilium Assembly	5	209	0.013721113	0.989519045	0.989519045	24	50	0.003494793
R-HSA-380287	Centrosome maturation	1	83	0.005449055	0.989676477	0.989676477	6	6	4.19E-04
R-HSA-1169408	ISG15 antiviral mechanism	1	83	0.005449055	0.989676477	0.989676477	2	16	0.001118334
R-HSA-8852135	Protein ubiquitination	1	83	0.005449055	0.989676477	0.989676477	2	32	0.002236667
R-HSA-1483257	Phospholipid metabolism	9	314	0.020614496	0.989698192	0.989698192	19	218	0.015237296
R-HSA-72706	GTP hydrolysis and joining of the 60S ribosomal subunit	2	120	0.007878151	0.989805354	0.989805354	3	3	2.10E-04
R-HSA-156827	L13a-mediated translational silencing of Ceruloplasmin expression	2	120	0.007878151	0.989805354	0.989805354	1	3	2.10E-04
R-HSA-166663	Initial triggering of complement	2	120	0.007878151	0.989805354	0.989805354	3	21	0.001467813
R-HSA-73854	RNA Polymerase I Promoter Clearance	1	84	0.005514706	0.990231411	0.990231411	5	10	6.99E-04
R-HSA-166166	MyD88-independent TLR4 cascade	2	121	0.007943803	0.99028424	0.99028424	22	72	0.005032502
R-HSA-937061	TRIF(TICAM1)-mediated TLR4 signaling	2	121	0.007943803	0.99028424	0.99028424	20	70	0.00489271
R-HSA-168138	Toll Like Receptor 9 (TLR9) Cascade	2	121	0.007943803	0.99028424	0.99028424	2	80	0.005591668
R-HSA-3108232	SUMO E3 ligases SUMOylate target proteins	4	183	0.012014181	0.990384867	0.990384867	5	131	0.009156357
R-HSA-69275	G2/M Transition	5	212	0.013918067	0.990657889	0.990657889	18	78	0.005451877
R-HSA-199991	Membrane Trafficking	24	668	0.043855042	0.99069745	0.99069745	65	219	0.015307192
R-HSA-112315	Transmission across Chemical Synapses	10	344	0.022584034	0.991226041	0.991226041	43	167	0.011672608
R-HSA-1234174	Cellular response to hypoxia	1	86	0.005646008	0.991253487	0.991253487	16	20	0.001397917
R-HSA-1660662	Glycosphingolipid metabolism	1	86	0.005646008	0.991253487	0.991253487	1	32	0.002236667
R-HSA-166658	Complement cascade	3	156	0.010241597	0.991465837	0.991465837	20	72	0.005032502
R-HSA-927802	Nonsense-Mediated Decay (NMD)	2	124	0.008140756	0.991592865	0.991592865	5	6	4.19E-04
R-HSA-975957	Nonsense Mediated Decay (NMD) enhanced by the Exon Junction Complex (EJC)	2	124	0.008140756	0.991592865	0.991592865	4	5	3.49E-04
R-HSA-2871796	FCERI mediated MAPK activation	2	124	0.008140756	0.991592865	0.991592865	7	20	0.001397917
R-HSA-382556	ABC-family proteins mediated transport	2	124	0.008140756	0.991592865	0.991592865	2	27	0.001887188
R-HSA-1655829	Regulation of cholesterol biosynthesis by SREBP (SREBF)	1	87	0.00571166	0.99172374	0.99172374	3	52	0.003634584
R-HSA-194068	Bile acid and bile salt metabolism	2	125	0.008206408	0.991989519	0.991989519	2	99	0.00691969
R-HSA-1912408	Pre-NOTCH Transcription and Translation	1	88	0.005777311	0.992168739	0.992168739	2	28	0.001957084
R-HSA-2151201	Transcriptional activation of mitochondrial biogenesis	1	88	0.005777311	0.992168739	0.992168739	1	32	0.002236667
R-HSA-5628897	TP53 Regulates Metabolic Genes	2	126	0.008272059	0.992367859	0.992367859	3	34	0.002376459
R-HSA-5693607	Processing of DNA double-strand break ends	1	89	0.005842962	0.992589838	0.992589838	1	17	0.00118823
R-HSA-948021	Transport to the Golgi and subsequent modification	5	219	0.014377626	0.992875332	0.992875332	14	60	0.004193751
R-HSA-390918	Peroxisomal lipid metabolism	1	90	0.005908613	0.992988319	0.992988319	1	35	0.002446355
R-HSA-211945	Phase I - Functionalization of compounds	8	301	0.019761029	0.993197763	0.993197763	21	102	0.007129377
R-HSA-2990846	SUMOylation	4	192	0.012605042	0.993357485	0.993357485	5	140	0.00978542
R-HSA-195253	Degradation of beta-catenin by the destruction complex	1	91	0.005974265	0.993365396	0.993365396	5	23	0.001607605
R-HSA-2871809	FCERI mediated Ca+2 mobilization	2	129	0.008469013	0.993401032	0.993401032	5	11	7.69E-04
R-HSA-9662851	Anti-inflammatory response favouring Leishmania parasite infection	4	193	0.012670693	0.993627149	0.993627149	8	40	0.002795834
R-HSA-9664433	Leishmania parasite growth and survival	4	193	0.012670693	0.993627149	0.993627149	8	40	0.002795834
R-HSA-72737	Cap-dependent Translation Initiation	2	130	0.008534664	0.993713982	0.993713982	10	18	0.001258125
R-HSA-72613	Eukaryotic Translation Initiation	2	130	0.008534664	0.993713982	0.993713982	11	21	0.001467813
R-HSA-9013694	Signaling by NOTCH4	1	92	0.006039916	0.993722218	0.993722218	2	20	0.001397917
R-HSA-5696399	Global Genome Nucleotide Excision Repair (GG-NER)	1	92	0.006039916	0.993722218	0.993722218	1	20	0.001397917
R-HSA-9678108	SARS-CoV-1 Infection	4	194	0.012736345	0.993886278	0.993886278	3	159	0.011113441
R-HSA-446219	Synthesis of substrates in N-glycan biosythesis	2	131	0.008600315	0.994012385	0.994012385	2	49	0.003424897
R-HSA-450531	Regulation of mRNA stability by proteins that bind AU-rich elements	1	93	0.006105567	0.994059871	0.994059871	1	26	0.001817292
R-HSA-1614635	Sulfur amino acid metabolism	1	94	0.006171218	0.994379383	0.994379383	1	37	0.002586147
R-HSA-166058	MyD88:MAL(TIRAP) cascade initiated on plasma membrane	2	133	0.008731618	0.994568156	0.994568156	17	76	0.005312085
R-HSA-168188	Toll Like Receptor TLR6:TLR2 Cascade	2	133	0.008731618	0.994568156	0.994568156	17	78	0.005451877
R-HSA-4839726	Chromatin organization	6	254	0.01667542	0.994589203	0.994589203	12	85	0.005941148
R-HSA-3247509	Chromatin modifying enzymes	6	254	0.01667542	0.994589203	0.994589203	12	85	0.005941148
R-HSA-6804756	Regulation of TP53 Activity through Phosphorylation	1	95	0.00623687	0.994681729	0.994681729	1	26	0.001817292
R-HSA-8939211	ESR-mediated signaling	6	256	0.016806723	0.994981551	0.994981551	20	114	0.007968127
R-HSA-2142753	Arachidonic acid metabolism	3	168	0.011029412	0.994991952	0.994991952	8	79	0.005521773
R-HSA-3371556	Cellular response to heat stress	2	135	0.00886292	0.995073275	0.995073275	7	29	0.00202698
R-HSA-173623	Classical antibody-mediated complement activation	1	97	0.006368172	0.995238556	0.995238556	1	2	1.40E-04
R-HSA-420499	Class C/3 (Metabotropic glutamate/pheromone receptors)	1	97	0.006368172	0.995238556	0.995238556	1	8	5.59E-04
R-HSA-8878171	Transcriptional regulation by RUNX1	6	259	0.017003676	0.995519589	0.995519589	10	132	0.009226253
R-HSA-9717207	Sensory perception of sweet, bitter, and umami (glutamate) taste	2	137	0.008994223	0.995532248	0.995532248	4	21	0.001467813
R-HSA-5620912	Anchoring of the basal body to the plasma membrane	1	99	0.006499475	0.995737145	0.995737145	8	9	6.29E-04
R-HSA-73884	Base Excision Repair	1	99	0.006499475	0.995737145	0.995737145	5	107	0.007478857
R-HSA-977606	Regulation of Complement cascade	2	139	0.009125525	0.995949196	0.995949196	10	42	0.002935626
R-HSA-156580	Phase II - Conjugation of compounds	6	263	0.017266282	0.996151806	0.996151806	9	72	0.005032502
R-HSA-2454202	Fc epsilon receptor (FCERI) signaling	5	235	0.015428046	0.996213187	0.996213187	28	65	0.004543231
R-HSA-376176	Signaling by ROBO receptors	5	235	0.015428046	0.996213187	0.996213187	8	60	0.004193751
R-HSA-5689880	Ub-specific processing proteases	4	206	0.01352416	0.996303746	0.996303746	5	40	0.002795834
R-HSA-1257604	PIP3 activates AKT signaling	8	322	0.021139706	0.99673106	0.99673106	4	88	0.006150835
R-HSA-212165	Epigenetic regulation of gene expression	3	178	0.011685924	0.996809328	0.996809328	7	64	0.004473335
R-HSA-77289	Mitochondrial Fatty Acid Beta-Oxidation	1	105	0.006893382	0.996941221	0.996941221	4	47	0.003285105
R-HSA-168928	DDX58/IFIH1-mediated induction of interferon-alpha/beta	1	105	0.006893382	0.996941221	0.996941221	1	53	0.00370448
R-HSA-5653656	Vesicle-mediated transport	29	828	0.054359244	0.997016357	0.997016357	77	252	0.017613756
R-HSA-2408522	Selenoamino acid metabolism	3	180	0.011817227	0.997086369	0.997086369	3	33	0.002306563
R-HSA-1236974	ER-Phagosome pathway	1	106	0.006959034	0.997105876	0.997105876	1	10	6.99E-04
R-HSA-2730905	Role of LAT2/NTAL/LAB on calcium mobilization	1	107	0.007024685	0.997261678	0.997261678	4	7	4.89E-04
R-HSA-9717189	Sensory perception of taste	2	147	0.009650735	0.997267244	0.997267244	4	25	0.001747396
R-HSA-163685	Integration of energy metabolism	2	147	0.009650735	0.997267244	0.997267244	3	66	0.004613126
R-HSA-446652	Interleukin-1 family signaling	3	183	0.012014181	0.9974585	0.9974585	17	92	0.006430419
R-HSA-9609690	HCMV Early Events	4	215	0.014115021	0.99748038	0.99748038	6	12	8.39E-04
R-HSA-201681	TCF dependent signaling in response to WNT	4	215	0.014115021	0.99748038	0.99748038	25	71	0.004962606
R-HSA-975871	MyD88 cascade initiated on plasma membrane	1	109	0.007155987	0.997548597	0.997548597	1	70	0.00489271
R-HSA-168142	Toll Like Receptor 10 (TLR10) Cascade	1	109	0.007155987	0.997548597	0.997548597	1	71	0.004962606
R-HSA-168176	Toll Like Receptor 5 (TLR5) Cascade	1	109	0.007155987	0.997548597	0.997548597	1	71	0.004962606
R-HSA-195721	Signaling by WNT	8	331	0.021730567	0.997631744	0.997631744	61	157	0.010973649
R-HSA-3214847	HATs acetylate histones	1	110	0.007221639	0.997680591	0.997680591	1	15	0.001048438
R-HSA-166786	Creation of C4 and C2 activators	1	111	0.00728729	0.997805486	0.997805486	1	8	5.59E-04
R-HSA-5619115	Disorders of transmembrane transporters	6	280	0.018382353	0.998005935	0.998005935	6	88	0.006150835
R-HSA-3371453	Regulation of HSF1-mediated heat shock response	1	113	0.007418592	0.998035483	0.998035483	2	14	9.79E-04
R-HSA-192105	Synthesis of bile acids and bile salts	1	113	0.007418592	0.998035483	0.998035483	1	83	0.005801356
R-HSA-6791226	Major pathway of rRNA processing in the nucleolus and cytosol	3	189	0.012408088	0.998068929	0.998068929	3	7	4.89E-04
R-HSA-5619507	Activation of HOX genes during differentiation	1	116	0.007615546	0.998336128	0.998336128	11	43	0.003005522
R-HSA-5617472	Activation of anterior HOX genes in hindbrain development during early embryogenesis	1	116	0.007615546	0.998336128	0.998336128	11	43	0.003005522
R-HSA-9006925	Intracellular signaling by second messengers	9	369	0.024225315	0.998406272	0.998406272	5	116	0.008107919
R-HSA-9018678	Biosynthesis of specialized proresolving mediators (SPMs)	2	159	0.01043855	0.998492989	0.998492989	10	124	0.008667086
R-HSA-446193	Biosynthesis of the N-glycan precursor (dolichol lipid-linked oligosaccharide, LLO) and transfer to a nascent protein	2	159	0.01043855	0.998492989	0.998492989	2	63	0.004403439
R-HSA-2467813	Separation of Sister Chromatids	3	195	0.012801996	0.99853534	0.99853534	2	8	5.59E-04
R-HSA-162599	Late Phase of HIV Life Cycle	2	160	0.010504202	0.998566255	0.998566255	14	78	0.005451877
R-HSA-5696398	Nucleotide Excision Repair	1	119	0.0078125	0.998590809	0.998590809	1	37	0.002586147
R-HSA-5688426	Deubiquitination	6	289	0.018973214	0.998601555	0.998601555	9	77	0.005381981
R-HSA-5693567	HDR through Homologous Recombination (HRR) or Single Strand Annealing (SSA)	1	124	0.008140756	0.998931713	0.998931713	1	44	0.003075418
R-HSA-9006931	Signaling by Nuclear Receptors	9	386	0.025341387	0.999135496	0.999135496	23	196	0.013699588
R-HSA-1592230	Mitochondrial biogenesis	1	128	0.008403361	0.999144079	0.999144079	1	36	0.002516251
R-HSA-8868773	rRNA processing in the nucleus and cytosol	3	207	0.013589811	0.999161589	0.999161589	3	15	0.001048438
R-HSA-2029485	Role of phospholipids in phagocytosis	1	129	0.008469013	0.999190222	0.999190222	4	12	8.39E-04
R-HSA-5693538	Homology Directed Repair	1	130	0.008534664	0.99923388	0.99923388	1	52	0.003634584
R-HSA-9824439	Bacterial Infection Pathways	3	209	0.013721113	0.999236494	0.999236494	7	152	0.01062417
R-HSA-9711123	Cellular response to chemical stress	5	274	0.017988445	0.999239052	0.999239052	13	134	0.009366045
R-HSA-168273	Influenza Viral RNA Transcription and Replication	2	173	0.011357668	0.999252251	0.999252251	2	14	9.79E-04
R-HSA-68877	Mitotic Prometaphase	3	211	0.013852416	0.999304823	0.999304823	9	20	0.001397917
R-HSA-2871837	FCERI mediated NF-kB activation	2	175	0.011488971	0.999323836	0.999323836	12	19	0.001328021
R-HSA-162587	HIV Life Cycle	2	175	0.011488971	0.999323836	0.999323836	14	117	0.008177815
R-HSA-9694516	SARS-CoV-2 Infection	8	365	0.02396271	0.999326826	0.999326826	9	210	0.01467813
R-HSA-9711097	Cellular response to starvation	2	176	0.011554622	0.999357046	0.999357046	4	28	0.001957084
R-HSA-68875	Mitotic Prophase	1	134	0.008797269	0.999386232	0.999386232	3	34	0.002376459
R-HSA-5633007	Regulation of TP53 Activity	2	178	0.011685924	0.999418705	0.999418705	4	98	0.006849794
R-HSA-9635486	Infection with Mycobacterium tuberculosis	1	135	0.00886292	0.999419333	0.999419333	3	73	0.005102397
R-HSA-68882	Mitotic Anaphase	4	249	0.016347164	0.999430297	0.999430297	7	32	0.002236667
R-HSA-2555396	Mitotic Metaphase and Anaphase	4	250	0.016412815	0.99945513	0.99945513	7	33	0.002306563
R-HSA-9010553	Regulation of expression of SLITs and ROBOs	2	183	0.012014181	0.99954844	0.99954844	2	20	0.001397917
R-HSA-9664323	FCGR3A-mediated IL10 synthesis	1	141	0.009256828	0.999583677	0.999583677	4	20	0.001397917
R-HSA-8956319	Nucleotide catabolism	1	144	0.009453782	0.999647498	0.999647498	4	63	0.004403439
R-HSA-983705	Signaling by the B Cell Receptor (BCR)	2	189	0.012408088	0.99966681	0.99966681	6	45	0.003145313
R-HSA-211859	Biological oxidations	14	551	0.036173845	0.999714165	0.999714165	31	192	0.013420004
R-HSA-8957322	Metabolism of steroids	6	331	0.021730567	0.999747149	0.999747149	8	250	0.017473964
R-HSA-162909	Host Interactions of HIV factors	1	151	0.00991334	0.999760957	0.999760957	1	54	0.003774376
R-HSA-9609646	HCMV Infection	4	270	0.01772584	0.999778536	0.999778536	6	31	0.002166772
R-HSA-168255	Influenza Infection	2	198	0.01299895	0.9997892	0.9997892	2	59	0.004123855
R-HSA-1852241	Organelle biogenesis and maintenance	6	337	0.022124475	0.999803267	0.999803267	25	86	0.006011044
R-HSA-418594	G alpha (i) signalling events	9	426	0.027967437	0.999806003	0.999806003	3	74	0.005172293
R-HSA-428157	Sphingolipid metabolism	1	158	0.010372899	0.999837926	0.999837926	1	65	0.004543231
R-HSA-9705671	SARS-CoV-2 activates/modulates innate and adaptive immune responses	1	160	0.010504202	0.999854963	0.999854963	1	47	0.003285105
R-HSA-983168	Antigen processing: Ubiquitination & Proteasome degradation	5	315	0.020680147	0.999870018	0.999870018	4	9	6.29E-04
R-HSA-72312	rRNA processing	3	247	0.016215861	0.999874698	0.999874698	3	21	0.001467813
R-HSA-425366	Transport of bile salts and organic acids, metal ions and amine compounds	1	163	0.010701155	0.999877222	0.999877222	1	67	0.004683022
R-HSA-9705683	SARS-CoV-2-host interactions	3	248	0.016281513	0.999880598	0.999880598	2	67	0.004683022
R-HSA-983169	Class I MHC mediated antigen processing & presentation	8	412	0.027048319	0.99989206	0.99989206	7	48	0.003355001
R-HSA-72163	mRNA Splicing - Major Pathway	2	213	0.013983718	0.999902148	0.999902148	9	10	6.99E-04
R-HSA-2262752	Cellular responses to stress	31	1008	0.066176471	0.99990854	0.99990854	82	455	0.031802614
R-HSA-5693532	DNA Double-Strand Break Repair	1	169	0.011095063	0.999912026	0.999912026	1	113	0.007898232
R-HSA-15869	Metabolism of nucleotides	3	256	0.016806723	0.999918914	0.999918914	7	142	0.009925211
R-HSA-6807070	PTEN Regulation	1	171	0.011226366	0.99992128	0.99992128	1	56	0.003914168
R-HSA-446203	Asparagine N-linked glycosylation	8	421	0.027639181	0.999924779	0.999924779	17	144	0.010065003
R-HSA-72172	mRNA Splicing	2	224	0.014705882	0.999944442	0.999944442	9	15	0.001048438
R-HSA-8953897	Cellular responses to stimuli	31	1026	0.067358193	0.999945018	0.999945018	82	486	0.033969386
R-HSA-212436	Generic Transcription Pathway	55	1586	0.104122899	0.999956627	0.999956627	121	884	0.061787936
R-HSA-9679506	SARS-CoV Infections	12	572	0.037552521	0.999980842	0.999980842	16	401	0.028028238
R-HSA-162906	HIV Infection	2	260	0.017069328	0.99999143	0.99999143	14	160	0.011183337
R-HSA-597592	Post-translational protein modification	53	1607	0.105501576	0.999991749	0.999991749	88	538	0.03760397
R-HSA-73857	RNA Polymerase II Transcription	57	1728	0.113445378	0.999996253	0.999996253	132	945	0.066051583
R-HSA-8978868	Fatty acid metabolism	6	431	0.028295693	0.999996754	0.999996754	14	220	0.015377088
R-HSA-69278	Cell Cycle, Mitotic	11	595	0.0390625	0.999997507	0.999997507	51	352	0.024603341
R-HSA-392499	Metabolism of proteins	77	2213	0.145286239	0.999998609	0.999998609	187	812	0.056755434
R-HSA-68886	M Phase	5	415	0.027245273	0.999998642	0.999998642	19	91	0.006360523
R-HSA-72766	Translation	3	339	0.022255777	0.999998674	0.999998674	23	99	0.00691969
R-HSA-72203	Processing of Capped Intron-Containing Pre-mRNA	2	299	0.019629727	0.999998896	0.999998896	9	34	0.002376459
R-HSA-74160	Gene expression (Transcription)	61	1917	0.125853466	0.999999731	0.999999731	147	1090	0.076186482
R-HSA-69620	Cell Cycle Checkpoints	1	279	0.018316702	0.999999809	0.999999809	1	56	0.003914168
R-HSA-73894	DNA Repair	3	380	0.024947479	0.999999835	0.999999835	7	339	0.023694695
R-HSA-71291	Metabolism of amino acids and derivatives	10	667	0.043789391	0.999999968	0.999999968	12	285	0.019920319
R-HSA-1640170	Cell Cycle	12	733	0.048122374	0.999999971	0.999999971	52	451	0.031523031
R-HSA-1643685	Disease	77	2528	0.165966387	1	1	322	1787	0.124903893
R-HSA-556833	Metabolism of lipids	32	1446	0.094931723	1	1	94	965	0.0674495
R-HSA-5663205	Infectious disease	29	1445	0.094866071	1	1	74	897	0.062696582
R-HSA-9824446	Viral Infection Pathways	16	1073	0.070443803	1	1	38	651	0.045502202
R-HSA-8953854	Metabolism of RNA	7	830	0.054490546	1	1	19	189	0.013210317
R-HSA-9709957	Sensory Perception	13	1262	0.082851891	1	1	15	143	0.009995107
R-HSA-1430728	Metabolism	88	3647	0.239430147	1	1	213	2268	0.1585238
