# Supplementary material for: Differential Transcriptomic Signatures of Small Airway Cell Cultures Derived from IPF and COVID-19-Induced Exacerbation of Interstitial Lung Disease
Source: Cells. 2023 Oct 21;12(20):2501. doi: 10.3390/cells12202501 (PMC10605205; doi:10.3390/cells12202501)
Supplement: Supplementary file 1 [file cells-12-02501-s001.zip › cells-2614249-supplementary/Table S13.xlsx]

## Sheet: Sheet1
Supplementary Figure S13. IPA canonical pathway comparison between the baseline and TGF-β-treated cultures in the IPF vs. COVID dataset.
Ingenuity Canonical Pathways	IPF vs. COVID Baseline Z-score	IPF vs. COVID TGF Z-score
Pulmonary Fibrosis Idiopathic Signaling Pathway	-5.33	-3.208
Hepatic Fibrosis Signaling Pathway	-5.5	-3.343
Phagosome Formation	-5.308	-0.758
FAK Signaling	-4.718	-0.857
Role Of Osteoclasts In Rheumatoid Arthritis Signaling Pathway	-4.491	-3.094
Wound Healing Signaling Pathway	-4.745	-4.216
Synaptogenesis Signaling Pathway	-5	-1.394
S100 Family Signaling Pathway	-3.299	0.416
Tumor Microenvironment Pathway	-4.572	-3.679
HIF1α Signaling	-4.214	-3.402
Integrin Signaling	-4.366	-2.462
IL-8 Signaling	-4.318	-2.292
Pathogen Induced Cytokine Storm Signaling Pathway	-2.916	-1.878
CREB Signaling in Neurons	-4.196	-0.241
Cardiac Hypertrophy Signaling (Enhanced)	-3.261	0.676
Pulmonary Healing Signaling Pathway	-4.359	-2.224
Signaling by Rho Family GTPases	-4.677	-1.524
Actin Cytoskeleton Signaling	-3.96	-1.664
Regulation Of The Epithelial Mesenchymal Transition By Growth Factors Pathway	-3.873	-3.046
G-Protein Coupled Receptor Signaling	-3.014	-0.216
Estrogen Receptor Signaling	-2.887	-1.078
Breast Cancer Regulation by Stathmin1	-3.973	-0.239
RHOGDI Signaling	4.621	2.287
MSP-RON Signaling In Cancer Cells Pathway	-3.91	-1.98
GP6 Signaling Pathway	-3.703	-2.137
ILK Signaling	-3.2	-2.626
Oxytocin Signaling Pathway	-2.305	0.243
HER-2 Signaling in Breast Cancer	-3.969	-2.1
IL-17 Signaling	-3.051	-2.562
Colorectal Cancer Metastasis Signaling	-2.778	-0.788
Senescence Pathway	-2.376	0.202
Ephrin Receptor Signaling	-2.064	-0.667
GNRH Signaling	-3.015	-0.174
Human Embryonic Stem Cell Pluripotency	-2.183	0.478
Insulin Secretion Signaling Pathway	-4.25	0.447
Thrombin Signaling	-3.221	-1.543
Regulation of Cellular Mechanics by Calpain Protease	-2.985	-2.2
Cholecystokinin/Gastrin-mediated Signaling	-2.846	-2.53
Cardiac Hypertrophy Signaling	-2.357	0.13
Leukocyte Extravasation Signaling	-2.722	-1.941
Ferroptosis Signaling Pathway	-4.919	-3.781
Paxillin Signaling	-3	-1.4
Role of NFAT in Cardiac Hypertrophy	-2.032	0.137
Gαq Signaling	-2.714	-0.926
PDGF Signaling	-2.887	-1.134
HMGB1 Signaling	-1.761	-1.18
Fcγ Receptor-mediated Phagocytosis in Macrophages and Monocytes	-2.694	-0.962
VEGF Signaling	-2.694	-0.962
Factors Promoting Cardiogenesis in Vertebrates	-2.236	0.729
PPAR Signaling	2.646	2.746
Renin-Angiotensin Signaling	-2.414	-0.354
Cell Cycle Control of Chromosomal Replication	4.7	4.849
PAK Signaling	-2.502	-1.3
G Beta Gamma Signaling	-1.333	-0.378
Role Of Chondrocytes In Rheumatoid Arthritis Signaling Pathway	-1	-0.603
Acute Phase Response Signaling	-1.982	-2.596
Glioma Signaling	-2.746	-1.225
SNARE Signaling Pathway	-3.363	-0.756
α-Adrenergic Signaling	-3.266	-1.291
HGF Signaling	-2.475	-0.87
Oncostatin M Signaling	-2.84	-1.807
RAC Signaling	-2.746	-0.365
Regulation of Actin-based Motility by Rho	-2.858	-1.3
Endothelin-1 Signaling	-1.969	0.13
Adrenomedullin signaling pathway	-1.692	-0.272
Glioblastoma Multiforme Signaling	-2.782	-0.516
Coronavirus Pathogenesis Pathway	-5.137	-4.444
Role of Hypercytokinemia/hyperchemokinemia in the Pathogenesis of Influenza	2.887	2.475
ERK5 Signaling	-1.961	-1.877
Opioid Signaling Pathway	-1.612	0.132
Kinetochore Metaphase Signaling Pathway	3.394	3.286
Actin Nucleation by ARP-WASP Complex	-2.065	-1.8
Neutrophil Extracellular Trap Signaling Pathway	1.872	3.498
Reelin Signaling in Neurons	-2.795	0.365
Ceramide Signaling	-2.268	-2.353
EIF2 Signaling	4.572	2.535
NGF Signaling	-2	-0.539
Natural Killer Cell Signaling	-1.638	-0.267
IL-6 Signaling	-2.401	-1.134
Salvage Pathways of Pyrimidine Ribonucleotides	1.761	2.795
Multiple Sclerosis Signaling Pathway	-1.732	0.329
P2Y Purigenic Receptor Signaling Pathway	-1.48	0.898
CXCR4 Signaling	-2.214	-0.667
Neuroinflammation Signaling Pathway	-1.823	0.536
VEGF Family Ligand-Receptor Interactions	-2.268	-0.426
Agrin Interactions at Neuromuscular Junction	-2.837	-1.46
Thyroid Cancer Signaling	-2.268	-0.539
fMLP Signaling in Neutrophils	-1.8	0.209
Pancreatic Adenocarcinoma Signaling	-2.921	-1.569
Oxytocin In Brain Signaling Pathway	-2.213	0.289
Macropinocytosis Signaling	-2.5	-0.894
Neuregulin Signaling	-2.746	-0.408
Interferon Signaling	1.698	2.5
RHOA Signaling	-1.521	0.18
HOTAIR Regulatory Pathway	-1.18	0.149
Superpathway of Inositol Phosphate Compounds	-0.246	2.605
ID1 Signaling Pathway	-2.4	-1.132
IL-15 Production	-2.16	0.169
UVC-Induced MAPK Signaling	-2.683	-0.775
Role of Pattern Recognition Receptors in Recognition of Bacteria and Viruses	0.655	3
Macrophage Classical Activation Signaling Pathway	-2.885	-1.786
IL-13 Signaling Pathway	-1.177	1.89
Glioma Invasiveness Signaling	-2.2	-1.616
Role of MAPK Signaling in Promoting the Pathogenesis of Influenza	-2.197	-1.3
GPCR-Mediated Nutrient Sensing in Enteroendocrine Cells	-1.061	0.784
Synaptic Long Term Depression	-2.177	-0.277
Regulation Of The Epithelial Mesenchymal Transition In Development Pathway	-2.611	-0.378
MicroRNA Biogenesis Signaling Pathway	1.25	2.562
Osteoarthritis Pathway	-1.5	-0.378
Corticotropin Releasing Hormone Signaling	-2.343	-0.186
Ovarian Cancer Signaling	-2.353	-0.853
Neuropathic Pain Signaling In Dorsal Horn Neurons	-1.89	1.567
Mouse Embryonic Stem Cell Pluripotency	-2.137	0.186
STAT3 Pathway	-3.317	-1.206
Endocannabinoid Cancer Inhibition Pathway	1.807	1.982
NRF2-mediated Oxidative Stress Response	-2.117	-0.784
Thrombopoietin Signaling	-2.183	-0.229
PTEN Signaling	2.53	1.761
NAD Signaling Pathway	2.213	2.885
Synaptic Long Term Potentiation	-1.947	0.649
Apelin Cardiomyocyte Signaling Pathway	-1.976	1.961
ERBB Signaling	-1.732	0.577
Chemokine Signaling	-1.46	0
RANK Signaling in Osteoclasts	-0.426	1.706
eNOS Signaling	-1.581	0.343
Role of PKR in Interferon Induction and Antiviral Response	0	1.298
Calcium Signaling	-1.521	0
NF-κB Activation by Viruses	-1.528	0.218
GDNF Family Ligand-Receptor Interactions	-1.291	0
Xenobiotic Metabolism General Signaling Pathway	-0.438	1.543
Immunogenic Cell Death Signaling Pathway	0.507	0.73
3-phosphoinositide Biosynthesis	-0.132	2.335
Role of JAK family kinases in IL-6-type Cytokine Signaling	-2.353	-0.557
Prolactin Signaling	-1.706	0.626
ERK/MAPK Signaling	-1.871	-0.42
IL-3 Signaling	-1.342	-0.426
Sphingosine-1-phosphate Signaling	-2.03	-0.949
Melanocyte Development and Pigmentation Signaling	-1.732	0.626
CCR3 Signaling in Eosinophils	-2.558	0.258
Sperm Motility	-2.058	0.577
Dermatan Sulfate Biosynthesis	-3.053	-2.449
PCP (Planar Cell Polarity) Pathway	-1.091	1.279
14-3-3-mediated Signaling	-1.219	-0.365
Production of Nitric Oxide and Reactive Oxygen Species in Macrophages	-2.774	-1.109
Gαs Signaling	-2.2	0
D-myo-inositol-5-phosphate Metabolism	0.277	2.06
Fc Epsilon RI Signaling	-1.414	0.426
DNA Methylation and Transcriptional Repression Signaling	-0.577	1.706
Pyroptosis Signaling Pathway	1.859	1.372
3-phosphoinositide Degradation	-0.272	1.511
WNT/Ca+ pathway	-1.877	0.218
Autophagy	0.12	0
Role Of Osteoblasts In Rheumatoid Arthritis Signaling Pathway	-2.209	-3.349
Estrogen-Dependent Breast Cancer Signaling	-1.291	0
Ephrin B Signaling	-1.46	-0.243
Xenobiotic Metabolism PXR Signaling Pathway	1.483	2.394
Aldosterone Signaling in Epithelial Cells	-2.4	1.606
mTOR Signaling	-1.313	-0.649
Macrophage Alternative Activation Signaling Pathway	-3.457	-0.577
Role of NANOG in Mammalian Embryonic Stem Cell Pluripotency	-1.147	-0.688
Relaxin Signaling	-0.408	1.606
D-myo-inositol (3,4,5,6)-tetrakisphosphate Biosynthesis	0.429	1.896
D-myo-inositol (1,4,5,6)-Tetrakisphosphate Biosynthesis	0.429	1.896
Cyclins and Cell Cycle Regulation	2.335	1.219
LPS-stimulated MAPK Signaling	-1.342	0.943
Antioxidant Action of Vitamin C	1.8	0.218
PEDF Signaling	-0.816	0.626
Dopamine-DARPP32 Feedback in cAMP Signaling	-1.508	0.822
Chondroitin Sulfate Biosynthesis	-2.556	-2.041
Non-Small Cell Lung Cancer Signaling	-1.606	-1.342
EGF Signaling	-1.698	-0.471
Cell Cycle: G2/M DNA Damage Checkpoint Regulation	-2.268	-1.8
Gustation Pathway	-1.286	0.295
Neurotrophin/TRK Signaling	-1.291	-0.218
ERBB4 Signaling	-1.807	0.471
TREM1 Signaling	-0.471	-1
Pyrimidine Deoxyribonucleotides De Novo Biosynthesis I	2.668	2.138
FLT3 Signaling in Hematopoietic Progenitor Cells	-1.043	0.447
PXR/RXR Activation	1.414	2.837
White Adipose Tissue Browning Pathway	-1.667	0.6
Phospholipases	-1.789	-0.243
SPINK1 Pancreatic Cancer Pathway	2.357	1.414
Heparan Sulfate Biosynthesis	-1.826	-0.962
Glutathione-mediated Detoxification	2.53	3.464
FAT10 Cancer Signaling Pathway	-0.728	-2
Regulation of eIF4 and p70S6K Signaling	-1.46	-0.853
Type II Diabetes Mellitus Signaling	-1.091	0.832
Endocannabinoid Developing Neuron Pathway	-0.949	0.557
CDK5 Signaling	-1.859	-0.493
SPINK1 General Cancer Pathway	-1.528	-0.626
Netrin Signaling	0.471	0.728
Apelin Endothelial Signaling Pathway	-1.333	-0.186
Basal Cell Carcinoma Signaling	-1.279	0.853
Death Receptor Signaling	0.539	0
Intrinsic Prothrombin Activation Pathway	-2.53	-1
Cancer Drug Resistance By Drug Efflux	-1.698	-0.277
Renal Cell Carcinoma Signaling	-1.604	-0.229
CSDE1 Signaling Pathway	-1.807	-1.897
IGF-1 Signaling	-1.043	0.209
Gαi Signaling	-1.915	-1.372
PI3K/AKT Signaling	-0.603	-1.567
Triacylglycerol Biosynthesis	-1.964	-0.775
cAMP-mediated signaling	-0.927	0.267
Gα12/13 Signaling	-0.324	0
Huntington's Disease Signaling	-1.947	0.324
Neurovascular Coupling Signaling Pathway	-1.313	0.254
BMP signaling pathway	-0.6	0.229
FGF Signaling	-1.225	1.225
Granzyme A Signaling	-3.266	-2.524
Endocannabinoid Neuronal Synapse Pathway	-1.234	1.151
Bladder Cancer Signaling	-2	-0.243
ERB2-ERBB3 Signaling	-1.886	-0.243
p38 MAPK Signaling	-1.257	-0.218
NER (Nucleotide Excision Repair, Enhanced Pathway)	2.191	3.8
GM-CSF Signaling	-0.258	0
Mitotic Roles of Polo-Like Kinase	2.236	2.236
BER (Base Excision Repair) Pathway	1.414	3
Antiproliferative Role of Somatostatin Receptor 2	-1.387	0
Xenobiotic Metabolism CAR Signaling Pathway	0.927	1.778
Acute Myeloid Leukemia Signaling	-1.225	0.853
Pyridoxal 5'-phosphate Salvage Pathway	0.2	1.091
Chondroitin Sulfate Biosynthesis (Late Stages)	-1.633	-1.342
Amyotrophic Lateral Sclerosis Signaling	-1.3	0.73
April Mediated Signaling	-0.832	0.707
Nitric Oxide Signaling in the Cardiovascular System	-0.784	0.853
Role of MAPK Signaling in Inhibiting the Pathogenesis of Influenza	-0.784	0.229
p53 Signaling	-1.715	-1.095
UVA-Induced MAPK Signaling	-0.894	0.408
CD27 Signaling in Lymphocytes	-1.807	-0.535
Androgen Signaling	-0.6	0
Angiopoietin Signaling	1.069	-0.577
IL-2 Signaling	-1.069	0.5
Oxytocin In Spinal Neurons Signaling Pathway	-0.302	-1.265
CNTF Signaling	-0.775	0.5
Heparan Sulfate Biosynthesis (Late Stages)	-1	-0.408
Stearate Biosynthesis I (Animals)	-1.732	-0.333
CD40 Signaling	-0.728	1.941
Endometrial Cancer Signaling	-0.832	-0.535
TGF-β Signaling	-1.225	0
Dermatan Sulfate Biosynthesis (Late Stages)	-1.528	-1.213
Role of BRCA1 in DNA Damage Response	2.414	1.976
iNOS Signaling	-1.732	0
CLEAR Signaling Pathway	-2.55	-0.788
Retinol Biosynthesis	0.832	2.84
Lymphotoxin β Receptor Signaling	-0.832	1.897
Growth Hormone Signaling	0	2.357
Erythropoietin Signaling Pathway	-0.566	0.14
Apelin Cardiac Fibroblast Signaling Pathway	1.89	0.707
Retinoate Biosynthesis I	1	1.941
Melatonin Degradation I	-1.147	0.426
Polyamine Regulation in Colon Cancer	-0.688	0.632
Apelin Liver Signaling Pathway	-2.53	-0.816
B Cell Activating Factor Signaling	-0.277	1.265
Superpathway of Melatonin Degradation	-1.091	0.6
Unfolded protein response	0.943	1.604
Insulin Receptor Signaling	-0.762	-0.557
Role of WNT/GSK-3β Signaling in the Pathogenesis of Influenza	-1.291	0.775
UVB-Induced MAPK Signaling	-1.387	1.265
Inhibition of Matrix Metalloproteases	-0.277	1.069
Nicotine Degradation II	-0.688	1.043
Inhibition of ARE-Mediated mRNA Degradation Pathway	-1.441	-1.616
Th1 Pathway	-1.622	-0.16
PPARα/RXRα Activation	0.59	0.469
CDX Gastrointestinal Cancer Signaling Pathway	0.762	0.12
Inhibition of Angiogenesis by TSP1	-1.387	-1
Triacylglycerol Degradation	-1.604	1.069
JAK/STAT Signaling	0	1
Glycolysis I	-2.111	-2.121
IL-10 Signaling	1.511	0.438
Induction of Apoptosis by HIV1	-0.243	0
GADD45 Signaling	-0.2	1.043
PFKFB4 Signaling Pathway	-0.728	0.577
LXR/RXR Activation	-1.461	0
Toll-like Receptor Signaling	0.258	-0.258
AMPK Signaling	-1.98	-0.522
MSP-RON Signaling In Macrophages Pathway	0	0.649
IL-7 Signaling Pathway	-0.894	1.213
IL-1 Signaling	-0.535	1.508
Nicotine Degradation III	-0.728	0.894
Role of JAK2 in Hormone-like Cytokine Signaling	-1	-0.5
Ribonucleotide Reductase Signaling Pathway	-0.485	1.524
Role of CHK Proteins in Cell Cycle Checkpoint Control	-0.447	0.426
BEX2 Signaling Pathway	-0.507	-1.512
Inflammasome pathway	1.265	1
Spliceosomal Cycle	2.121	2.646
Differential Regulation of Cytokine Production in Intestinal Epithelial Cells by IL-17A and IL-17F	-1.633	-2.121
PD-1, PD-L1 cancer immunotherapy pathway	1.414	-1.461
Acetone Degradation I (to Methylglyoxal)	0.632	2.138
TNFR1 Signaling	0.302	0.577
IL-17A Signaling in Airway Cells	-1	0.632
D-myo-inositol (1,4,5)-Trisphosphate Biosynthesis	-1.265	1.265
Th2 Pathway	-2.596	-0.973
Telomerase Signaling	-0.192	0.378
Melanoma Signaling	0	0.535
MYC Mediated Apoptosis Signaling	0.229	0
Pyrimidine Ribonucleotides De Novo Biosynthesis	1	2.496
Sirtuin Signaling Pathway	0.232	1.457
Glutathione Redox Reactions I	0.447	1.667
Mismatch Repair in Eukaryotes	2.53	3.606
Protein Kinase A Signaling	1.063	1.572
Bupropion Degradation	0.333	1.941
Notch Signaling	-1.387	-1.667
Role of p14/p19ARF in Tumor Suppression	-1.633	-2.449
Eicosanoid Signaling	-1.265	0.378
BAG2 Signaling Pathway	0.5	0.577
DNA damage-induced 14-3-3σ Signaling	0.816	1.706
Small Cell Lung Cancer Signaling	-1.291	0
Dermatan Sulfate Degradation (Metazoa)	-2.236	-1.633
Leptin Signaling in Obesity	1.134	1.89
Thyroid Hormone Metabolism II (via Conjugation and/or Degradation)	-1.508	-1.265
Purine Nucleotides Degradation II (Aerobic)	0.447	1.265
Estrogen-mediated S-phase Entry	1.291	1.807
GPCR-Mediated Integration of Enteroendocrine Signaling Exemplified by an L Cell	-0.626	-0.894
Coagulation System	1.387	0.632
Serotonin Degradation	-0.655	0.378
Activation of IRF by Cytosolic Pattern Recognition Receptors	-0.471	0.5
Noradrenaline and Adrenaline Degradation	1.155	1.789
Ethanol Degradation II	0.632	1.5
Xenobiotic Metabolism AHR Signaling Pathway	0.408	0.87
IL-9 Signaling	0.707	1.414
Apoptosis Signaling	0.365	1.347
Dilated Cardiomyopathy Signaling Pathway	1.095	0.626
IL-22 Signaling	0.378	1
γ-linolenate Biosynthesis II (Animals)	-1.414	0.447
Estrogen Biosynthesis	0	1.604
VDR/RXR Activation	1.5	0.832
The Visual Cycle	0.816	2.646
ABRA Signaling Pathway	-3.667	-2.959
IL-17A Signaling in Fibroblasts	-4.158	-2.449
MIF Regulation of Innate Immunity	-1.069	0.378
Superpathway of D-myo-inositol (1,4,5)-trisphosphate Metabolism	0	1.414
Differential Regulation of Cytokine Production in Macrophages and T Helper Cells by IL-17A and IL-17F	N/A	-1.89
LPS/IL-1 Mediated Inhibition of RXR Function	0	-0.392
Chondroitin and Dermatan Biosynthesis	-2.236	-2
D-myo-inositol (1,3,4)-trisphosphate Biosynthesis	-0.447	0.816
HIPPO signaling	-0.277	-0.905
nNOS Signaling in Neurons	-0.707	0.816
Aryl Hydrocarbon Receptor Signaling	0.493	0.649
Remodeling of Epithelial Adherens Junctions	-2	0.447
Sumoylation Pathway	0.18	0.192
Apelin Adipocyte Signaling Pathway	-0.209	1.279
Amyloid Processing	-1.941	0
Phosphatidylglycerol Biosynthesis II (Non-plastidic)	-0.775	0
Mitochondrial L-carnitine Shuttle Pathway	-0.447	0.447
Sonic Hedgehog Signaling	-1.732	-0.632
MIF-mediated Glucocorticoid Regulation	-1.508	0
Myelination Signaling Pathway	-5.103	-0.577
WNT/β-catenin Signaling	-0.98	0.137
Fatty Acid β-oxidation I	0	0.333
CDP-diacylglycerol Biosynthesis I	-0.535	0
Cell Cycle Regulation by BTG Family Proteins	1.134	1.89
Sertoli Cell-Sertoli Cell Junction Signaling	-3.71	-1.463
Cardiac β-adrenergic Signaling	-0.557	0.784
DHCR24 Signaling Pathway	-3.727	-1.265
Epithelial Adherens Junction Signaling	0	1.05
TWEAK Signaling	0.277	0
Gluconeogenesis I	-0.905	-1
1D-myo-inositol Hexakisphosphate Biosynthesis II (Mammalian)	-1	0.447
ATM Signaling	-0.164	0.169
Dopamine Receptor Signaling	0	1.633
Glycoaminoglycan-protein Linkage Region Biosynthesis	-2.236	N/A
Dopamine Degradation	-0.302	0.5
Role of Tissue Factor in Cancer	-2.964	-1.359
Microautophagy Signaling Pathway	2.263	1.964
Ethanol Degradation IV	-0.816	0.302
ISGylation Signaling Pathway	1.48	2.667
Colanic Acid Building Blocks Biosynthesis	-1.134	1
Adenosine Nucleotides Degradation II	N/A	1.134
Histidine Degradation VI	-1.667	-0.447
Mevalonate Pathway I	N/A	2
Serotonin Receptor Signaling	-3.284	0.616
Semaphorin Neuronal Repulsive Signaling Pathway	-0.555	0.295
RAR Activation	0.696	3.133
Glutamate Receptor Signaling	-1	0
Histamine Degradation	-0.447	0.333
Oxidative Ethanol Degradation III	-0.816	0.333
Cell Cycle: G1/S Checkpoint Regulation	0.577	0
Tryptophan Degradation X (Mammalian, via Tryptamine)	-0.378	0.832
Choline Biosynthesis III	-0.378	0
Putrescine Degradation III	-0.378	0.577
Leukotriene Biosynthesis	-1	0
Transcriptional Regulatory Network in Embryonic Stem Cells	-2.474	-0.492
Hypoxia Signaling in the Cardiovascular System	0	0.378
Chronic Myeloid Leukemia Signaling	-1.584	1.294
Phenylalanine Degradation IV (Mammalian, via Side Chain)	0.447	1.414
Pregnenolone Biosynthesis	-1.134	-0.447
Assembly of RNA Polymerase I Complex	0.816	N/A
Apelin Muscle Signaling Pathway	0.378	0.447
Adrenergic Receptor Signaling Pathway (Enhanced)	-1.05	1.549
Urate Biosynthesis/Inosine 5'-phosphate Degradation	0.447	1.134
Sphingomyelin Metabolism	0.447	N/A
Ubiquinol-10 Biosynthesis (Eukaryotic)	-0.707	0.378
Salvage Pathways of Pyrimidine Deoxyribonucleotides	0	0
IL-12 Signaling and Production in Macrophages	1.432	0.849
Fatty Acid α-oxidation	0	0.577
Adipogenesis pathway	1.236	1
Activin Inhibin Signaling Pathway	-1.833	0.243
Complement System	0	0.816
Zymosterol Biosynthesis	N/A	2
TR/RXR Activation	-1.265	-0.343
GDP-mannose Biosynthesis	-1.342	N/A
UDP-N-acetyl-D-glucosamine Biosynthesis II	N/A	1
Phosphatidylcholine Biosynthesis I	-0.447	N/A
